# Supplementary material for: Singlet oxygen initiates a plastid signal controlling photosynthetic gene expression
Source: New Phytol. 2016 Oct 13;213(3):1168–80. doi: 10.1111/nph.14223 (PMC5244666; doi:10.1111/nph.14223)
Supplement: Supplementary file 3 — Table S2 List of 761 genes inhibited at least two‐fold in WL in WT after NF treatment [file NPH-213-1168-s003.xlsx]

## Sheet: Table S2
AGI	Gene Name	Mean Fold Change WT NF vs WT C	Mean Fold Change gun1gun5 NF vs WT NF
At4g26530	FRUCTOSE-BISPHOSPHATE ALDOLASE 5 (FBA5)	-1413.39	43.9143
At3g28270		-320.554	55.75
At3g01500	CARBONIC ANHYDRASE 1 (CA1)	-281.232	12.8908
At1g72930	TOLL/INTERLEUKIN-1 RECEPTOR-LIKE (TIR)	-253	23.9167
At1g70820		-186.373	18.0409
At3g63160	OUTER ENVELOPE PROTEIN 6 (OEP6)	-127.724	9.96218
At5g44440		-75.2438
At5g59310	LIPID TRANSFER PROTEIN 4 (LTP4)	-73.9932	11.9341
At4g21650		-63.45
At2g41280	(M10)	-59.0375
At5g52300	LOW-TEMPERATURE-INDUCED 65 (LTI65)	-53.3007	11.0131
At1g73870		-46.9203
At3g27690	PHOTOSYSTEM II LIGHT HARVESTING COMPLEX GENE 2.3 (LHCB2.3)	-40.0308	3.01668
At5g43840	HEAT SHOCK TRANSCRIPTION FACTOR A6A (HSFA6A)	-39.181	3.14655
At1g76100	PLASTOCYANIN 1 (PETE1)	-35.7642	10.3004
At3g16250	PHOTOSYNTHETIC NDH SUBCOMPLEX B 3 (PnsB3)	-34.7746	4.12954
At4g05180	PHOTOSYSTEM II SUBUNIT Q-2 (PSBQ-2)	-33.8674	8.43409
At1g78995		-32.1495
At3g45140	LIPOXYGENASE 2 (LOX2)	-31.962
At2g25625		-31.1042
At1g29910	CHLOROPHYLL A/B BINDING PROTEIN 3 (CAB3)	-30.7052	13.2194
At3g53250		-30.4242
At3g25760	ALLENE OXIDE CYCLASE 1 (AOC1)	-29.6763
At2g27420		-26.3583	4.63106
At5g44260		-26.0031
At1g21500		-24.5762	5.92914
At1g19150	PHOTOSYSTEM I LIGHT HARVESTING COMPLEX GENE 6 (LHCA6)	-23.9114	4.71221
At5g06760	LATE EMBRYOGENESIS ABUNDANT 4-5 (LEA4-5)	-22.75	9.67754
At1g52000		-22.4343
At4g14060		-21.6944
At3g08940	LIGHT HARVESTING COMPLEX PHOTOSYSTEM II (LHCB4.2)	-20.4644	4.87538
At3g62410	CP12 DOMAIN-CONTAINING PROTEIN 2 (CP12-2)	-20.4262	3.98372
At3g01440	PHOTOSYNTHETIC NDH SUBCOMPLEX L 3 (PnsL3)	-19.2957	2.61001
At3g62550		-18.7587
At1g08430	ALUMINUM-ACTIVATED MALATE TRANSPORTER 1 (ALMT1)	-17.2544
At2g14920	SULFOTRANSFERASE 4A (ST4A)	-16.7773
At1g52230	PHOTOSYSTEM I SUBUNIT H2 (PSAH2)	-16.7198	5.88364
At4g10120	(ATSPS4F)	-16.566
At1g65790	RECEPTOR KINASE 1 (RK1)	-16.4359
At1g15820	LIGHT HARVESTING COMPLEX PHOTOSYSTEM II SUBUNIT 6 (LHCB6)	-16.2557	5.02886
At2g25510		-15.7512
At5g38980		-15.6229	4.39783
At5g23240		-15.622
At1g52690	LATE EMBRYOGENESIS ABUNDANT 7 (LEA7)	-15.568	8.09981
At3g16140	PHOTOSYSTEM I SUBUNIT H-1 (PSAH-1)	-15.4574	6.60927
At1g03130	PHOTOSYSTEM I SUBUNIT D-2 (PSAD-2)	-14.704	3.94416
At5g54270	LIGHT-HARVESTING CHLOROPHYLL B-BINDING PROTEIN 3 (LHCB3)	-14.5611	5.39709
At5g48490		-14.386
At1g18730	PHOTOSYNTHETIC NDH SUBCOMPLEX B 4 (PnsB4)	-14.2168	3.53607
At4g24350		-13.5962
At4g28750	PSA E1 KNOCKOUT (PSAE-1)	-13.5291	5.77554
At1g14150	PHOTOSYNTHETIC NDH SUBCOMPLEX L 2 (PnsL2)	-13.3627	3.48424
At4g27440	PROTOCHLOROPHYLLIDE OXIDOREDUCTASE B (PORB)	-13.1145	3.77484
At3g46780	PLASTID TRANSCRIPTIONALLY ACTIVE 16 (PTAC16)	-13.0142	2.66155
At3g63140	CHLOROPLAST STEM-LOOP BINDING PROTEIN OF 41 KDA (CSP41A)	-12.8581	3.80802
At2g34620		-12.8219	3.43924
At4g02770	PHOTOSYSTEM I SUBUNIT D-1 (PSAD-1)	-12.3198	4.50187
At3g19480		-11.5125	6.77425
At4g33550		-11.3124
At1g08380	PHOTOSYSTEM I SUBUNIT O (PSAO)	-11.2236	4.53056
At1g70760	NADH DEHYDROGENASE-LIKE COMPLEX L (NdhL)	-11.086	2.02682
At4g04330	HOMOLOGUE OF CYANOBACTERIAL RBCX 1 (RbcX1)	-10.7534
At5g36700	2-PHOSPHOGLYCOLATE PHOSPHATASE 1 (PGLP1)	-10.66	3.3154
At2g39470	PHOTOSYNTHETIC NDH SUBCOMPLEX L 1 (PnsL1)	-10.5746	2.67352
At1g44575	NONPHOTOCHEMICAL QUENCHING 4 (NPQ4)	-10.5522	7.91742
At1g75460		-10.5137	2.54253
At3g02480		-10.1097	3.03409
At2g34430	LIGHT-HARVESTING CHLOROPHYLL-PROTEIN COMPLEX II SUBUNIT B1 (LHB1B1)	-10.0449	4.79626
At2g20260	PHOTOSYSTEM I SUBUNIT E-2 (PSAE-2)	-10.0314	4.31171
At3g21055	PHOTOSYSTEM II SUBUNIT T (PSBTN)	-10.0271	3.93064
At3g53980		-9.96936
At1g30380	PHOTOSYSTEM I SUBUNIT K (PSAK)	-9.93173	4.20894
At1g06080	DELTA 9 DESATURASE 1 (ADS1)	-9.83974
At3g26740	CCR-LIKE (CCL)	-9.76272
At4g39710	PHOTOSYNTHETIC NDH SUBCOMPLEX L 4 (PnsL4)	-9.46767	1.98595
At1g73120		-9.4362
At3g54890	PHOTOSYSTEM I LIGHT HARVESTING COMPLEX GENE 1 (LHCA1)	-9.34897	3.44894
At1g01390		-9.32143
At2g35260		-9.23794	5.90205
At1g49210		-9.21875
At4g28080		-9.1529	4.41942
At5g13170	SENESCENCE-ASSOCIATED GENE 29 (SAG29)	-9.08163
At1g47400		-8.96114
At5g37990		-8.93226
At1g31580	(ECS1)	-8.748
At2g16005		-8.70162
At1g32900	GRANULE BOUND STARCH SYNTHASE 1 (GBSS1)	-8.61648	1.95753
At5g51720	NEET GROUP PROTEIN (NEET)	-8.60021	5.94395
At5g62280		-8.57333
At1g72920		-8.56771	2.99387
At3g28220		-8.55829	3.44929
At5g14740	CARBONIC ANHYDRASE 2 (CA2)	-8.52986	2.46623
At5g35630	GLUTAMINE SYNTHETASE 2 (GS2)	-8.52496	4.62499
At1g20020	FERREDOXIN-NADP(+)-OXIDOREDUCTASE 2 (FNR2)	-8.45147	2.62162
At4g23290	CYSTEINE-RICH RLK (RECEPTOR-LIKE PROTEIN KINASE) 21 (CRK21)	-8.33461
At1g03630	PROTOCHLOROPHYLLIDE OXIDOREDUCTASE C (POR C)	-8.29569	2.63497
At2g37380	MEMBRANE-ASSOCIATED KINASE REGULATOR 3 (MAKR3)	-8.26399
At5g44580		-8.1211
At2g42220		-8.11115	3.78769
At2g37030		-8.1
At5g65370		-7.90932
At1g51400		-7.85001	2.43495
At4g12830		-7.73429	1.83777
At1g09340	CHLOROPLAST RNA BINDING (CRB)	-7.72297	2.94571
At2g42540	COLD-REGULATED 15A (COR15A)	-7.71669	5.72171
At4g22200	POTASSIUM TRANSPORT 2/3 (KT2/3)	-7.66504	4.45067
At1g29395	COLD REGULATED 314 INNER MEMBRANE 1 (COR413IM1)	-7.64482
At4g10300		-7.62106	2.43378
At5g58260	NADH DEHYDROGENASE-LIKE COMPLEX N (NdhN)	-7.57877	2.35339
At5g13730	SIGMA FACTOR 4 (SIG4)	-7.53489	2.1998
At3g48420		-7.52264	3.25908
At3g55800	SEDOHEPTULOSE-BISPHOSPHATASE (SBPASE)	-7.52218	2.7463
At5g23060	CALCIUM SENSING RECEPTOR (CaS)	-7.47278	3.31364
At2g35370	GLYCINE DECARBOXYLASE COMPLEX H (GDCH)	-7.41016	1.931
At5g17860	CALCIUM EXCHANGER 7 (CAX7)	-7.38954
At5g02230		-7.35833
At2g41190		-7.35306
At1g32470		-7.21021	2.57775
At5g49730	FERRIC REDUCTION OXIDASE 6 (FRO6)	-7.17692	1.91687
At2g01870		-7.10584	2.54195
At1g53870		-7.09061
At5g24780	VEGETATIVE STORAGE PROTEIN 1 (VSP1)	-7.08901
At2g29630	THIAMINC (THIC)	-7.08746	1.87496
At1g32060	PHOSPHORIBULOKINASE (PRK)	-7.06314	2.82226
At1g15980	PHOTOSYNTHETIC NDH SUBCOMPLEX B 1 (PnsB1)	-7.01982	2.68755
At1g34310	AUXIN RESPONSE FACTOR 12 (ARF12)	-6.95616	1.96885
At1g55670	PHOTOSYSTEM I SUBUNIT G (PSAG)	-6.8823	4.17193
At3g50685		-6.80746
At4g21280	PHOTOSYSTEM II SUBUNIT QA (PSBQA)	-6.75826	3.22767
At3g54050	HIGH CYCLIC ELECTRON FLOW 1 (HCEF1)	-6.74613	2.14595
At1g07430	HIGHLY ABA-INDUCED PP2C GENE 2 (HAI2)	-6.71965
At5g02760		-6.59102
At5g48300	ADP GLUCOSE PYROPHOSPHORYLASE 1 (ADG1)	-6.58765	2.4644
At4g12310	CYTOCHROME P450, FAMILY 706, SUBFAMILY A, POLYPEPTIDE 5 (CYP706A5)	-6.57763	3.21926
At2g29290		-6.53277
At5g20935	CHLORORESPIRATORY REDUCTION 42 (CRR42)	-6.52869
At4g09010	THYLAKOID LUMEN 29 (TL29)	-6.47794	2.54817
At4g09650	ATP SYNTHASE DELTA-SUBUNIT GENE (ATPD)	-6.43007	2.22379
At5g24210		-6.3941
At5g47240	NUDIX HYDROLASE HOMOLOG 8 (NUDT8)	-6.3726
At5g42650	ALLENE OXIDE SYNTHASE (AOS)	-6.2734
At1g77490	THYLAKOIDAL ASCORBATE PEROXIDASE (TAPX)	-6.26103	1.86058
At5g43750	PHOTOSYNTHETIC NDH SUBCOMPLEX B 5 (PnsB5)	-6.22694	1.68414
At3g02730	THIOREDOXIN F-TYPE 1 (TRXF1)	-6.22109	1.69727
At1g09500		-6.21451	3.45832
At1g74880	NADH DEHYDROGENASE-LIKE COMPLEX ) (NdhO)	-6.16698	2.01535
At4g27700		-6.1634	1.74055
At4g19170	NINE-CIS-EPOXYCAROTENOID DIOXYGENASE 4 (NCED4)	-6.09299
At4g09350	NADH DEHYDROGENASE-LIKE COMPLEX T (NdhT)	-6.09129	2.02525
At1g11210		-6.06889
At1g23730	BETA CARBONIC ANHYDRASE 3 (BCA3)	-5.94872
At1g16880	ACT DOMAIN REPEATS 11 (ACR11)	-5.93727	2.04892
At5g47640	NUCLEAR FACTOR Y, SUBUNIT B2 (NF-YB2)	-5.90563
At3g11090	LOB DOMAIN-CONTAINING PROTEIN 21 (LBD21)	-5.88452
At3g61470	PHOTOSYSTEM I LIGHT HARVESTING COMPLEX GENE 2 (LHCA2)	-5.86005	3.53325
At2g46360		-5.8125	1.75
At1g62780		-5.79561	3.87065
At1g52890	NAC DOMAIN CONTAINING PROTEIN 19 (NAC019)	-5.76916
At1g02820	LATE EMBRYOGENESIS ABUNDANT 3 (LEA3)	-5.71633	4.87009
At4g12800	PHOTOSYSTEM I SUBUNIT L (PSAL)	-5.69613	2.97199
At1g50730		-5.65874
At1g22590	AGAMOUS-LIKE 87 (AGL87)	-5.63476
At1g07050		-5.47033
At5g44190	GOLDEN2-LIKE 2 (GLK2)	-5.45638	3.54416
At1g32080	(LrgB)	-5.39166
At3g02380	CONSTANS-LIKE 2 (COL2)	-5.37448	2.39516
At1g23130		-5.34312
At1g26220		-5.34076
At5g02160		-5.33952
At1g65190		-5.33776	5.83067
At3g15840	POST-ILLUMINATION CHLOROPHYLL FLUORESCENCE INCREASE (PIFI)	-5.33072	2.32097
At5g52780		-5.30036
At4g22890	(PGR5-LIKE A)	-5.2847	2.97554
At3g49580	RESPONSE TO LOW SULFUR 1 (LSU1)	-5.26268
At4g23600	CORONATINE INDUCED 1 (CORI3)	-5.23958
At1g01240		-5.23504	3.02776
At1g80240	DUF642 L-GALL RESPONSIVE GENE 1 (DGR1)	-5.21951
At2g29310		-5.21919
At4g17340	TONOPLAST INTRINSIC PROTEIN 2;2 (TIP2;2)	-5.18277
At3g01550	PHOSPHOENOLPYRUVATE (PEP)/PHOSPHATE TRANSLOCATOR 2 (PPT2)	-5.17683	1.95375
At3g18890	TRANSLOCON AT THE INNER ENVELOPE MEMBRANE OF CHLOROPLASTS 62 (Tic62)	-5.17019	2.71094
At1g60190	PLANT U-BOX 19 (PUB19)	-5.16871	2.62765
At4g33010	GLYCINE DECARBOXYLASE P-PROTEIN 1 (GLDP1)	-5.13334
At2g31040		-5.12973
At3g10060		-5.11719	3.02894
At1g07280		-5.10269
At1g69490	NAC-LIKE, ACTIVATED BY AP3/PI (NAP)	-5.10086
At2g46680	HOMEOBOX 7 (HB-7)	-5.08456	1.68761
At4g10340	LIGHT HARVESTING COMPLEX OF PHOTOSYSTEM II 5 (LHCB5)	-5.06876	3.12258
At2g23840		-5.06791
At1g29390	COLD REGULATED 314 THYLAKOID MEMBRANE 2 (COR314-TM2)	-5.0519
At1g09530	PHYTOCHROME INTERACTING FACTOR 3 (PIF3)	-5.04635
At5g09660	PEROXISOMAL NAD-MALATE DEHYDROGENASE 2 (PMDH2)	-5.02152	1.64731
At2g15020		-5.01232	2.82565
At2g01520	MLP-LIKE PROTEIN 328 (MLP328)	-5.00022
At5g02940		-4.98968	2.10047
At5g59320	LIPID TRANSFER PROTEIN 3 (LTP3)	-4.96486
At1g74430	MYB DOMAIN PROTEIN 95 (MYB95)	-4.96203
At1g30520	ACYL-ACTIVATING ENZYME 14 (AAE14)	-4.96185	3.09375
At3g53960		-4.95356
At1g61520	PHOTOSYSTEM I LIGHT HARVESTING COMPLEX GENE 3 (LHCA3)	-4.93785	3.00466
At1g12900	GLYCERALDEHYDE 3-PHOSPHATE DEHYDROGENASE A SUBUNIT 2 (GAPA-2)	-4.90114	2.84226
At4g25170		-4.89445	3.03887
At2g03750		-4.89004	2.18991
At2g40100	LIGHT HARVESTING COMPLEX PHOTOSYSTEM II (LHCB4.3)	-4.8896
At2g37870		-4.85947
At5g53450	OBP3-RESPONSIVE GENE 1 (ORG1)	-4.85314
At5g64040	(PSAN)	-4.8513	2.15096
At2g21530		-4.83883
At1g80130		-4.82887
At2g44460	BETA GLUCOSIDASE 28 (BGLU28)	-4.78759	2.65297
At4g23870		-4.78103
At1g35310	MLP-LIKE PROTEIN 168 (MLP168)	-4.77533	2.97114
At1g23060		-4.76311
At3g51895	SULFATE TRANSPORTER 3;1 (SULTR3;1)	-4.7271	1.62423
At3g47470	LIGHT-HARVESTING CHLOROPHYLL-PROTEIN COMPLEX I SUBUNIT A4 (LHCA4)	-4.70484	2.51226
At5g07020		-4.6556	2.63035
At3g10120		-4.63028
At4g14130	XYLOGLUCAN ENDOTRANSGLUCOSYLASE/HYDROLASE 15 (XTH15)	-4.5814
At5g44120	CRUCIFERINA (CRA1)	-4.55382
At1g68010	HYDROXYPYRUVATE REDUCTASE (HPR)	-4.553	2.3511
At5g47220	ETHYLENE RESPONSIVE ELEMENT BINDING FACTOR 2 (ERF2)	-4.55261
At5g08410	FERREDOXIN/THIOREDOXIN REDUCTASE SUBUNIT A (VARIABLE SUBUNIT) 2 (FTRA2)	-4.53212	1.77451
At2g03550		-4.53123
At2g43550		-4.52899
At3g17520		-4.52373
At1g65230		-4.52361	2.30667
At1g34510		-4.51788	2.60173
At3g50820	PHOTOSYSTEM II SUBUNIT O-2 (PSBO2)	-4.50274	2.13287
At5g66190	FERREDOXIN-NADP(+)-OXIDOREDUCTASE 1 (FNR1)	-4.50226	1.9172
At3g08860	PYRIMIDINE 4 (PYD4)	-4.48903
At2g33790	ARABINOGALACTAN PROTEIN 30 (AGP30)	-4.46314
At5g15960	(KIN1)	-4.44597	2.12514
At5g57040		-4.44021
At5g27290		-4.43522	2.08672
At3g61890	HOMEOBOX 12 (HB-12)	-4.42938
At1g67740	PHOTOSYSTEM II BY (PSBY)	-4.40425	2.47862
At5g39210	CHLORORESPIRATORY REDUCTION 7 (CRR7)	-4.39277
At5g66400	RESPONSIVE TO ABA 18 (RAB18)	-4.36963
At1g32520		-4.33791	1.96234
At5g18130		-4.29881	2.40187
At4g32280	INDOLE-3-ACETIC ACID INDUCIBLE 29 (IAA29)	-4.29397
At2g46100		-4.27566
At1g72030		-4.27296	2.06532
At3g26060	PEROXIREDOXIN Q (PRXQ)	-4.26945	2.20539
At1g42970	GLYCERALDEHYDE-3-PHOSPHATE DEHYDROGENASE B SUBUNIT (GAPB)	-4.26236	2.11735
At3g44880	ACCELERATED CELL DEATH 1 (ACD1)	-4.26233
At5g37360		-4.25166
At1g52400	BETA GLUCOSIDASE 18 (BGLU18)	-4.21768
At2g28305	LONELY GUY 1 (LOG1)	-4.19339	2.15687
At2g46640		-4.18808
At3g50130		-4.18651
At2g43530		-4.18477	1.8057
At5g62140		-4.18377
At1g80840	WRKY DNA-BINDING PROTEIN 40 (WRKY40)	-4.18155
At3g47430	PEROXIN 11B (PEX11B)	-4.15071	2.51455
At5g06870	POLYGALACTURONASE INHIBITING PROTEIN 2 (PGIP2)	-4.1451
At2g21330	FRUCTOSE-BISPHOSPHATE ALDOLASE 1 (FBA1)	-4.1411	1.90195
At4g28030		-4.12749	1.68127
At1g14700	PURPLE ACID PHOSPHATASE 3 (PAP3)	-4.12619
At5g46110	ACCLIMATION OF PHOTOSYNTHESIS TO ENVIRONMENT 2 (APE2)	-4.12503	2.18421
At2g46820	PHOTOSYSTEM I P SUBUNIT (PSI-P)	-4.12215	2.32064
At3g56980	(BHLH039)	-4.11897
At1g21400		-4.09755
At3g55630	DHFS-FPGS HOMOLOG D (DFD)	-4.09742	2.75359
At3g61870		-4.06438	1.6011
At1g56190		-4.04276	2.37717
At3g01480	CYCLOPHILIN 38 (CYP38)	-4.03963	1.92304
At1g69523		-4.0376	1.75554
At4g01050	THYLAKOID RHODANESE-LIKE (TROL)	-4.0179	2.36251
At1g18100	(E12A11)	-4.01574
At5g22500	FATTY ACID REDUCTASE 1 (FAR1)	-4.00449
At2g42690		-3.99543	1.79133
At1g03675		-3.98827	1.62696
At5g54770	(THI1)	-3.97377	2.11948
At5g52100	CHLORORESPIRATION REDUCTION 1 (crr1)	-3.96614
At1g31330	PHOTOSYSTEM I SUBUNIT F (PSAF)	-3.96547	2.46183
At4g35720		-3.96056
At5g50335		-3.96016
At4g37800	XYLOGLUCAN ENDOTRANSGLUCOSYLASE/HYDROLASE 7 (XTH7)	-3.94219
At1g32540	LSD ONE LIKE 1 (LOL1)	-3.93824
At1g52220		-3.93727	1.97907
At1g01520	ALTERED SEED GERMINATION 4 (ASG4)	-3.93011	1.97204
At4g13670	PLASTID TRANSCRIPTIONALLY ACTIVE 5 (PTAC5)	-3.92587	1.91436
At1g11860		-3.9213
At1g62250		-3.90543
At5g05250		-3.90207
At5g14920		-3.89808
At5g40420	OLEOSIN 2 (OLEO2)	-3.88439
At3g02020	ASPARTATE KINASE 3 (AK3)	-3.88064	2.52856
At5g67370		-3.87996	3.14498
At4g23890	NADH DEHYDROGENASE-LIKE COMPLEX S (NdhS)	-3.86662	2.12814
At2g39980		-3.86555
At1g43670	FRUCTOSE-1,6-BISPHOSPHATASE (FBP)	-3.84592	1.96126
At5g02540		-3.84402
At5g40500		-3.83749	1.65004
At4g33580	BETA CARBONIC ANHYDRASE 5 (BCA5)	-3.82976
At2g20570	GBF'S PRO-RICH REGION-INTERACTING FACTOR 1 (GPRI1)	-3.82083	1.64326
At1g69260	ABI FIVE BINDING PROTEIN (AFP1)	-3.81883
At1g73540	NUDIX HYDROLASE HOMOLOG 21 (NUDT21)	-3.81814
At5g24420	6-PHOSPHOGLUCONOLACTONASE 5 (PGL5)	-3.81548
At4g35360		-3.80823	4.37989
At1g06680	PHOTOSYSTEM II SUBUNIT P-1 (PSBP-1)	-3.80706	2.18713
At1g74930	(ORA47)	-3.8052
At5g19220	ADP GLUCOSE PYROPHOSPHORYLASE LARGE SUBUNIT 1 (APL1)	-3.7997
At2g01590	CHLORORESPIRATORY REDUCTION 3 (CRR3)	-3.79084	2.20217
At5g24490		-3.76066
At2g04039		-3.75528	1.63775
At5g42070		-3.75013	1.71034
At5g49170		-3.73682
At2g47770	TSPO(OUTER MEMBRANE TRYPTOPHAN-RICH SENSORY PROTEIN)-RELATED (TSPO)	-3.73187	3.41234
At1g70900		-3.72482	3.02998
At5g01530	LIGHT HARVESTING COMPLEX PHOTOSYSTEM II (LHCB4.1)	-3.71864	2.33864
At5g13740	ZINC INDUCED FACILITATOR 1 (ZIF1)	-3.71352	1.68382
At3g26280	CYTOCHROME P450, FAMILY 71, SUBFAMILY B, POLYPEPTIDE 4 (CYP71B4)	-3.70299
At2g31980	PHYTOCYSTATIN 2 (CYS2)	-3.70227
At5g24380	YELLOW STRIPE LIKE 2 (YSL2)	-3.70041
At1g22630		-3.69774	2.22456
At3g12780	PHOSPHOGLYCERATE KINASE 1 (PGK1)	-3.68782
At5g42580	CYTOCHROME P450, FAMILY 705, SUBFAMILY A, POLYPEPTIDE 12 (CYP705A12)	-3.67297
At1g06460	ALPHA-CRYSTALLIN DOMAIN 32.1 (ACD32.1)	-3.65887
At2g42530	COLD REGULATED 15B (COR15B)	-3.65089	4.55357
At1g55480	PROTEIN CONTAINING PDZ DOMAIN, A K-BOX DOMAIN, AND A TPR REGION (ZKT)	-3.65059	2.02634
At2g05070	PHOTOSYSTEM II LIGHT HARVESTING COMPLEX GENE 2.2 (LHCB2.2)	-3.65005	2.84471
At5g59220	HIGHLY ABA-INDUCED PP2C GENE 1 (HAI1)	-3.64308	1.73373
At5g48850	SULPHUR DEFICIENCY-INDUCED 1 (ATSDI1)	-3.63281
At4g27800	THYLAKOID-ASSOCIATED PHOSPHATASE 38 (TAP38)	-3.6291
At5g62790	1-DEOXY-D-XYLULOSE 5-PHOSPHATE REDUCTOISOMERASE (DXR)	-3.62553	2.37638
At4g33540		-3.62454	2.62445
At5g53050		-3.61706	3.17457
At3g06510	SENSITIVE TO FREEZING 2 (SFR2)	-3.60279	2.82008
At4g04640	(ATPC1)	-3.60254	1.83108
At1g68570		-3.58893	1.88056
At5g56540	ARABINOGALACTAN PROTEIN 14 (AGP14)	-3.58881
At5g47450	TONOPLAST INTRINSIC PROTEIN 2;3 (TIP2;3)	-3.58467
At3g50270		-3.57508	1.77251
At5g17230	PHYTOENE SYNTHASE (PSY)	-3.57312	2.34422
At4g38690		-3.57309
At3g28740	CYTOCHROME P450, FAMILY 81, SUBFAMILY D, POLYPEPTIDE 11 (CYP81D11)	-3.56932
At3g59400	GENOMES UNCOUPLED 4 (GUN4)	-3.567	2.86829
At2g36145		-3.56441	2.83661
At5g13410		-3.56429	2.69851
At3g57540		-3.56409
At5g38510		-3.55696	2.03092
At1g10360	GLUTATHIONE S-TRANSFERASE TAU 18 (GSTU18)	-3.54824	2.22821
At3g47070		-3.54801	2.00713
At2g33380	RESPONSIVE TO DESSICATION 20 (RD20)	-3.54023	1.87429
At5g59250		-3.53381	1.71908
At4g03150		-3.52343	1.78654
At4g37930	SERINE TRANSHYDROXYMETHYLTRANSFERASE 1 (SHM1)	-3.52282	2.09157
At4g21210	PPDK REGULATORY PROTEIN (RP1)	-3.5132
At3g48970		-3.50206
At4g35770	SENESCENCE 1 (SEN1)	-3.48238
At3g21870	CYCLIN P2;1 (CYCP2;1)	-3.47583	1.82193
At4g37560		-3.46693	4.0719
At3g04790	EMBRYO DEFECTIVE 3119 (EMB3119)	-3.46209	1.71112
At2g05310		-3.45003
At3g10840		-3.43728
At4g27390		-3.43724
At5g35170		-3.43568
At4g13800		-3.43505	1.89828
At5g18660	PALE-GREEN AND CHLOROPHYLL B REDUCED 2 (PCB2)	-3.43495	1.92203
At1g51115		-3.43317
At5g47230	ETHYLENE RESPONSIVE ELEMENT BINDING FACTOR 5 (ERF5)	-3.42602
At1g55960		-3.42477	2.44735
At1g78000	SULFATE TRANSPORTER 1;2 (SULTR1;2)	-3.42224
At2g04790		-3.42136	1.65491
At5g57760		-3.41813
At3g15360	THIOREDOXIN M-TYPE 4 (TRX-M4)	-3.40502
At3g51510		-3.40102	1.91246
At4g25780		-3.39686	1.97718
At5g63780	SHOOT APICAL MERISTEM ARREST 1 (SHA1)	-3.37602
At5g36710		-3.37594
At5g38660	ACCLIMATION OF PHOTOSYNTHESIS TO ENVIRONMENT (APE1)	-3.37407	1.91774
At1g07440		-3.3586
At5g48790		-3.35428
At5g26220		-3.3539
At5g47740		-3.35189	2.38603
At1g29700		-3.34307	2.14195
At3g11410	PROTEIN PHOSPHATASE 2CA (PP2CA)	-3.34227
At1g19900		-3.3366
At1g20340	DNA-DAMAGE-REPAIR/TOLERATION PROTEIN 112 (DRT112)	-3.33557	1.94385
At4g16155		-3.33421
At5g66570	PS II OXYGEN-EVOLVING COMPLEX 1 (PSBO1)	-3.33153
At1g03400		-3.31655
At5g63650	SNF1-RELATED PROTEIN KINASE 2.5 (SNRK2.5)	-3.30802
At1g66920		-3.30794	1.81644
At4g24930		-3.30745
At5g13630	GENOMES UNCOUPLED 5 (GUN5)	-3.30539	2.93441
At5g12860	DICARBOXYLATE TRANSPORTER 1 (DiT1)	-3.30424	3.20387
At1g48750		-3.29677
At1g44446	CHLORINA 1 (CH1)	-3.29314	2.08736
At1g51700	DOF ZINC FINGER PROTEIN 1 (DOF1)	-3.28267
At3g14415		-3.27275
At4g19530		-3.26596
At2g06520	PHOTOSYSTEM II SUBUNIT X (PSBX)	-3.26181	1.84576
At4g11310		-3.2574
At4g21990	APS REDUCTASE 3 (APR3)	-3.25355	4.07973
At5g53250	ARABINOGALACTAN PROTEIN 22 (AGP22)	-3.25024
At2g43560		-3.23547	2.20609
At3g10940	LIKE SEX4 2 (LSF2)	-3.23045
At4g00895		-3.2171	2.00551
At1g68520		-3.2059
At5g66520		-3.19956
At1g58270	(ZW9)	-3.19476
At1g49975		-3.1905
At2g43870		-3.19041
At1g22160		-3.18965
At5g13770		-3.18888	2.07701
At5g52310	LOW-TEMPERATURE-INDUCED 78 (LTI78)	-3.18855	3.61324
At5g01520	ABA INSENSITIVE RING PROTEIN 2 (AIRP2)	-3.18807
At4g19810	CLASS V CHITINASE (ChiC)	-3.18713
At1g27480		-3.18113	1.7539
At4g33470	HISTONE DEACETYLASE 14 (hda14)	-3.17964	2.08764
At1g62770		-3.17898
At4g01150		-3.17058	1.95796
At5g18470		-3.15995
At2g32500		-3.15553
At4g04610	APS REDUCTASE 1 (APR1)	-3.15419
At5g06530	ATP-BINDING CASSETTE G22 (ABCG22)	-3.15419
At1g05560	UDP-GLUCOSYLTRANSFERASE 75B1 (UGT75B1)	-3.15179	2.11562
At4g02530		-3.15137	1.8741
At3g59900	AUXIN-REGULATED GENE INVOLVED IN ORGAN SIZE (ARGOS)	-3.14654
At1g30500	NUCLEAR FACTOR Y, SUBUNIT A7 (NF-YA7)	-3.14149	1.6613
At4g15360	CYTOCHROME P450, FAMILY 705, SUBFAMILY A, POLYPEPTIDE 3 (CYP705A3)	-3.1375	2.7
At3g56360		-3.13678
At1g53170	ETHYLENE RESPONSE FACTOR 8 (ERF8)	-3.13478
At1g18870	ISOCHORISMATE SYNTHASE 2 (ICS2)	-3.13132
At5g06690	WCRKC THIOREDOXIN 1 (WCRKC1)	-3.12944
At1g32220		-3.12648
At2g42760		-3.12635
At1g30260		-3.12549
At1g71030	MYB-LIKE 2 (MYBL2)	-3.12118
At5g19940		-3.12061
At2g42750		-3.12035
At5g07010	SULFOTRANSFERASE 2A (ST2A)	-3.11016
At4g17090	CHLOROPLAST BETA-AMYLASE (CT-BMY)	-3.10807	1.83729
At3g46970	ALPHA-GLUCAN PHOSPHORYLASE 2 (PHS2)	-3.107
At2g32765	SMALL UBIQUITINRELATED MODIFIER 5 (SUMO5)	-3.10443
At1g01790	K+ EFFLUX ANTIPORTER 1 (KEA1)	-3.09865
At4g13250	NON-YELLOW COLORING 1 (NYC1)	-3.08374
At1g74070		-3.07713	1.98907
At2g29320		-3.07683
At1g02475		-3.07621	2.13626
At2g45740	PEROXIN 11D (PEX11D)	-3.05809
At1g50530		-3.05254
At3g28080		-3.0523
At3g59780		-3.04728
At1g54780	THYLAKOID LUMEN PROTEIN 18.3 (TLP18.3)	-3.04654	1.84467
At5g45820	CBL-INTERACTING PROTEIN KINASE 20 (CIPK20)	-3.03501
At5g35790	GLUCOSE-6-PHOSPHATE DEHYDROGENASE 1 (G6PD1)	-3.02909	2.34425
At1g14345		-3.02443	1.63421
At5g67030	ABA DEFICIENT 1 (ABA1)	-3.022	2.26726
At2g36430		-3.02193
At1g19660		-3.02006
At1g19380		-3.01784
At1g37130	NITRATE REDUCTASE 2 (NIA2)	-3.0153	2.69202
At3g53470		-3.01427
At5g07690	MYB DOMAIN PROTEIN 29 (MYB29)	-3.00994
At2g27290		-3.00581	1.908
At5g59080		-3.00464
At5g38520		-2.9962	1.81723
At3g53800	FES1B (Fes1B)	-2.98169
At1g32550	FERREDOXIN C 2 (FdC2)	-2.97972	1.96908
At5g01740		-2.97741
At3g23470		-2.97628
At3g01510	LIKE SEX4 1 (LSF1)	-2.97414
At1g67860		-2.97203
At2g45560	CYTOCHROME P450, FAMILY 76, SUBFAMILY C, POLYPEPTIDE 1 (CYP76C1)	-2.96664	1.80234
At2g41120		-2.96427	2.02753
At1g28370	ERF DOMAIN PROTEIN 11 (ERF11)	-2.96379
At5g45930	MAGNESIUM CHELATASE I2 (CHLI2)	-2.96246
At1g17100		-2.96165	2.40235
At5g45680	FK506-BINDING PROTEIN 13 (FKBP13)	-2.96138	1.8171
At1g56430	NICOTIANAMINE SYNTHASE 4 (NAS4)	-2.9558
At1g64770	PHOTOSYNTHETIC NDH SUBCOMPLEX B 2 (PnsB2)	-2.95381	1.9615
At5g04900	NYC1-LIKE (NOL)	-2.9533
At5g57345		-2.94932	2.46735
At3g52720	ALPHA CARBONIC ANHYDRASE 1 (ACA1)	-2.94904
At4g39480	CYTOCHROME P450, FAMILY 96, SUBFAMILY A, POLYPEPTIDE 9 (CYP96A9)	-2.93483
At1g56500		-2.93378	1.66871
At3g55330	PSBP-LIKE PROTEIN 1 (PPL1)	-2.93266	2.17296
At4g34090		-2.93062	1.7411
At5g16400	THIOREDOXIN F2 (TRXF2)	-2.92696	1.76911
At4g38970	FRUCTOSE-BISPHOSPHATE ALDOLASE 2 (FBA2)	-2.91603	1.79056
At5g10930	CBL-INTERACTING PROTEIN KINASE 5 (CIPK5)	-2.90675
At4g32340		-2.90499
At3g24430	HIGH-CHLOROPHYLL-FLUORESCENCE 101 (HCF101)	-2.90364	1.74438
At4g03280	PHOTOSYNTHETIC ELECTRON TRANSFER C (PETC)	-2.89084	1.66481
At1g16080		-2.88514
At3g22210		-2.87963
At5g42760		-2.86843	5.36819
At5g10380	(RING1)	-2.86724
At1g23740	ALKENAL/ONE OXIDOREDUCTASE (AOR)	-2.8666	1.86364
At1g67910		-2.85481
At1g73500	MAP KINASE KINASE 9 (MKK9)	-2.85093
At4g25080	MAGNESIUM-PROTOPORPHYRIN IX METHYLTRANSFERASE (CHLM)	-2.84618	1.63467
At1g18170		-2.84388
At1g71480		-2.8421	1.93335
At1g19740		-2.83772
At2g32100	OVATE FAMILY PROTEIN 16 (OFP16)	-2.83053
At1g12110	NITRATE TRANSPORTER 1.1 (NRT1.1)	-2.82576
At1g65310	XYLOGLUCAN ENDOTRANSGLUCOSYLASE/HYDROLASE 17 (XTH17)	-2.8221
At5g53420		-2.82085
At5g04190	PHYTOCHROME KINASE SUBSTRATE 4 (PKS4)	-2.81763
At5g17600		-2.81554
At3g19800		-2.81254	2.23825
At3g58550		-2.81016
At5g66650		-2.80982
At1g69870	NITRATE TRANSPORTER 1.7 (NRT1.7)	-2.80304
At5g22860		-2.80177
At4g30960	SOS3-INTERACTING PROTEIN 3 (SIP3)	-2.79599
At4g18740		-2.79516
At1g73330	DROUGHT-REPRESSED 4 (DR4)	-2.79382
At5g22620		-2.78516
At1g68660		-2.78309	1.81667
At1g07180	ALTERNATIVE NAD(P)H DEHYDROGENASE 1 (NDA1)	-2.7772
At5g47800		-2.77685
At4g37000	ACCELERATED CELL DEATH 2 (ACD2)	-2.77173
At1g60260	BETA GLUCOSIDASE 5 (BGLU5)	-2.77069	2.47215
At4g00490	BETA-AMYLASE 2 (BAM2)	-2.76842
At1g19180	JASMONATE-ZIM-DOMAIN PROTEIN 1 (JAZ1)	-2.76476
At2g46270	G-BOX BINDING FACTOR 3 (GBF3)	-2.76115
At4g16146		-2.75954
At2g21170	TRIOSEPHOSPHATE ISOMERASE (TIM)	-2.75864	2.13614
At1g54520		-2.75787	1.83475
At3g29270		-2.7572	2.18118
At2g13360	ALANINE:GLYOXYLATE AMINOTRANSFERASE (AGT)	-2.75347
At1g77870	MEMBRANE-ANCHORED UBIQUITIN-FOLD PROTEIN 5 PRECURSOR (MUB5)	-2.75259
At3g08920		-2.75132	2.38872
At5g66170	SULFURTRANSFERASE 18 (STR18)	-2.7463
At4g29030		-2.73947
At1g12250		-2.73778	1.76751
At5g53490		-2.73623	1.70883
At4g13420	HIGH AFFINITY K+ TRANSPORTER 5 (HAK5)	-2.73218
At1g62510		-2.7274
At3g48200		-2.72505	2.419
At1g03600	(PSB27)	-2.72436
At2g29300		-2.72264
At3g56050		-2.72228
At1g11720	STARCH SYNTHASE 3 (SS3)	-2.72179	1.82981
At5g04140	GLUTAMATE SYNTHASE 1 (GLU1)	-2.72037
At2g35960	NDR1/HIN1-LIKE 12 (NHL12)	-2.71974
At4g35150		-2.71698
At1g09750		-2.70405
At5g39610	NAC DOMAIN CONTAINING PROTEIN 6 (NAC6)	-2.70128
At5g39520		-2.69933
At2g45600		-2.69628
At1g03310	DEBRANCHING ENZYME 1 (DBE1)	-2.68706
At5g60600	4-HYDROXY-3-METHYLBUT-2-ENYL DIPHOSPHATE SYNTHASE (HDS)	-2.68582
At5g39190	GERMIN-LIKE PROTEIN 2 (GER2)	-2.68496
At5g61410	D-RIBULOSE-5-PHOSPHATE-3-EPIMERASE (RPE)	-2.68462	1.74722
At4g39970		-2.68211
At3g01660		-2.6811
At2g39050	EUONYMUS LECTIN S3 (EULS3)	-2.67848
At5g01300		-2.66194
At1g78970	LUPEOL SYNTHASE 1 (LUP1)	-2.66184
At4g12280		-2.656
At3g23400	FIBRILLIN 4 (FIB4)	-2.65465	2.27215
At4g29590		-2.65317	2.03631
At3g22060		-2.65159
At3g52155		-2.63846
At4g01250	(WRKY22)	-2.63783
At1g21680		-2.63569
At3g45290	MILDEW RESISTANCE LOCUS O 3 (MLO3)	-2.61961	1.67763
At1g31920		-2.61688
At1g75820	CLAVATA 1 (CLV1)	-2.6126
At3g55250	PIGMENT DEFECTIVE 329 (PDE329)	-2.61132
At5g38990		-2.61109
At1g76450		-2.60952	1.71383
At4g14020		-2.6082
At2g28900	OUTER PLASTID ENVELOPE PROTEIN 16-1 (OEP16-1)	-2.60295
At2g29090	CYTOCHROME P450, FAMILY 707, SUBFAMILY A, POLYPEPTIDE 2 (CYP707A2)	-2.59641
At1g71500		-2.59159	2.16166
At4g32260	PIGMENT DEFECTIVE 334 (PDE334)	-2.58505
At1g62290		-2.58397
At5g50160	FERRIC REDUCTION OXIDASE 8 (FRO8)	-2.58252
At1g56505		-2.57959
At5g65840		-2.57781
At5g66080		-2.57559
At4g12980		-2.57477
At5g65730	XYLOGLUCAN ENDOTRANSGLUCOSYLASE/HYDROLASE 6 (XTH6)	-2.57397
At3g56400	WRKY DNA-BINDING PROTEIN 70 (WRKY70)	-2.57365
At3g56650	PSBP-DOMAIN PROTEIN 6 (PPD6)	-2.56867
At4g13830	DNAJ-LIKE 20 (J20)	-2.56832
At4g28040		-2.56631
At1g59740		-2.56591
At1g29270		-2.56552
At3g47510		-2.56078
At5g50240	PROTEIN-L-ISOASPARTATE METHYLTRANSFERASE 2 (PIMT2)	-2.56005	1.76773
At5g10180	SULFATE TRANSPORTER 2;1 (SULTR2;1)	-2.55627
At4g26520	FRUCTOSE-BISPHOSPHATE ALDOLASE 7 (FBA7)	-2.55549	2.06944
At3g47960		-2.5539	1.84389
At3g52750	(FTSZ2-2)	-2.55352
At5g14970		-2.54398
At2g32480	ARABIDOPSIS SERIN PROTEASE (ARASP)	-2.5419	1.88487
At2g30390	FERROCHELATASE 2 (FC2)	-2.53802
At5g09220	AMINO ACID PERMEASE 2 (AAP2)	-2.53645
At5g44520		-2.53547
At3g10420	SEEDLING PLASTID DEVELOPMENT 1 (SPD1)	-2.53229
At5g48500		-2.53189
At3g07350		-2.52503
At1g76080	CHLOROPLASTIC DROUGHT-INDUCED STRESS PROTEIN OF 32 KD (CDSP32)	-2.52409	1.54137
At4g10150		-2.52362
At4g34000	ABSCISIC ACID RESPONSIVE ELEMENTS-BINDING FACTOR 3 (ABF3)	-2.51955
At5g19140	(AILP1)	-2.51426
At2g46600		-2.51186
At5g03880		-2.51055
At1g78680	GAMMA-GLUTAMYL HYDROLASE 2 (GGH2)	-2.51008
At1g13990		-2.49224	2.06069
At4g32980	HOMEOBOX GENE 1 (ATH1)	-2.49113
At5g17520	ROOT CAP 1 (RCP1)	-2.48949
At2g37240		-2.48299
At5g63850	AMINO ACID PERMEASE 4 (AAP4)	-2.48101
At2g43010	PHYTOCHROME INTERACTING FACTOR 4 (PIF4)	-2.481
At2g38760	ANNEXIN 3 (ANNAT3)	-2.47831
At3g11170	FATTY ACID DESATURASE 7 (FAD7)	-2.4779
At1g65490		-2.47492
At4g09500		-2.46709
At1g79510		-2.4537	1.95255
At3g47860	CHLOROPLASTIC LIPOCALIN (CHL)	-2.45213
At1g32450	NITRATE TRANSPORTER 1.5 (NRT1.5)	-2.44496
At2g04700		-2.43966	1.63997
At3g43270		-2.43819
At3g60390	HOMEOBOX-LEUCINE ZIPPER PROTEIN 3 (HAT3)	-2.43336
At3g18500		-2.42759	1.98926
At1g73655		-2.42695
At3g11950		-2.42662
At5g17170	ENHANCER OF SOS3-1 (ENH1)	-2.42616	1.88313
At1g16490	MYB DOMAIN PROTEIN 58 (MYB58)	-2.41704
At1g73750		-2.41684	1.62041
At2g30570	PHOTOSYSTEM II REACTION CENTER W (PSBW)	-2.4166
At3g54900	CAX INTERACTING PROTEIN 1 (CXIP1)	-2.41549
At1g63970	ISOPRENOID F (ISPF)	-2.41439
At1g64370		-2.41235
At2g39730	RUBISCO ACTIVASE (RCA)	-2.41215	1.73729
At1g70410	BETA CARBONIC ANHYDRASE 4 (BCA4)	-2.41171
At1g72640		-2.40326
At3g56940	COPPER RESPONSE DEFECT 1 (CRD1)	-2.40159	2.04844
At1g64150		-2.39661	1.82563
At3g60750		-2.39295
At1g73470		-2.39266
At5g21100		-2.38576
At2g27680		-2.38416	1.9988
At5g36120	COFACTOR ASSEMBLY, COMPLEX C (B6F) (CCB3)	-2.38336	1.59283
At5g46270		-2.38198	2.05052
At3g46900	COPPER TRANSPORTER 2 (COPT2)	-2.38144
At1g26230	CHAPERONIN-60BETA4 (CPN60BETA4)	-2.37584	2.20335
At5g19890		-2.3745
At2g38090		-2.36911
At4g39800	D-MYO-INOSITOL 3-PHOSPHATE SYNTHASE 1 (MIPS1)	-2.36839
At2g35490		-2.36435
At3g16000	MAR BINDING FILAMENT-LIKE PROTEIN 1 (MFP1)	-2.36325	2.1077
At1g72180		-2.36258
At3g25820	TERPENE SYNTHASE-LIKE SEQUENCE-1,8-CINEOLE (TPS-CIN)	-2.36127
At4g09160		-2.36004
At4g18810		-2.35706	2.00729
At3g20850		-2.35595
At2g28400		-2.354
At4g30993		-2.35266
At2g24280		-2.35127
At1g02400	GIBBERELLIN 2-OXIDASE 6 (GA2OX6)	-2.34817
At1g18980		-2.34362
At2g42770		-2.34079
At1g76730	CLUSTERS OF ORTHOLOGOUS GROUP 212 (COG0212)	-2.33664	2.08937
At1g17700	PRENYLATED RAB ACCEPTOR 1.F1 (PRA1.F1)	-2.3343
At3g16910	ACYL-ACTIVATING ENZYME 7 (AAE7)	-2.33428
At4g33500		-2.32999
At1g77090		-2.32698	1.83136
At3g09050		-2.32353	1.70938
At3g15110		-2.32158
At1g74470		-2.32138	2.15925
At2g21280	(SULA)	-2.32066	2.19505
At4g28240		-2.31823
At4g16370	OLIGOPEPTIDE TRANSPORTER (OPT3)	-2.31478
At5g27560		-2.31223	1.7912
At2g29670		-2.30791
At5g02790	GLUTATHIONE TRANSFERASE L3 (GSTL3)	-2.30598
At5g61440	ATYPICAL CYS HIS RICH THIOREDOXIN 5 (ACHT5)	-2.30492
At5g20140		-2.30441	1.77392
At1g66970	SHV3-LIKE 2 (SVL2)	-2.30289
At5g16140		-2.29694	1.72496
At1g11700		-2.29639
At5g05200		-2.29415
At4g16410		-2.29204	1.96613
At4g33666		-2.28852
At1g45474	PHOTOSYSTEM I LIGHT HARVESTING COMPLEX GENE 5 (LHCA5)	-2.28816
At2g35760		-2.2832	1.60796
At3g30220		-2.28055
At3g02850	STELAR K+ OUTWARD RECTIFIER (SKOR)	-2.27869
At1g71910		-2.27614
At2g29370		-2.27187	1.86596
At5g60660	PLASMA MEMBRANE INTRINSIC PROTEIN 2;4 (PIP2;4)	-2.27117
At1g32160		-2.26674
At3g61080		-2.26487	1.73326
At4g35250		-2.26452	1.90574
At1g14520	MYO-INOSITOL OXYGENASE 1 (MIOX1)	-2.26385
At4g25650	ACD1-LIKE (ACD1-LIKE)	-2.25926	1.94951
At5g64460		-2.24002	1.66903
At3g26170	CYTOCHROME P450, FAMILY 71, SUBFAMILY B, POLYPEPTIDE 19 (CYP71B19)	-2.23734
At3g17470	CA2+-ACTIVATED RELA/SPOT HOMOLOG (CRSH)	-2.2372
At5g25840		-2.23698
At1g28030		-2.23623	1.73826
At1g17220	FU-GAERI1 (FUG1)	-2.23025	2.1355
At5g52570	BETA-CAROTENE HYDROXYLASE 2 (BETA-OHASE 2)	-2.22941	1.96996
At5g02120	ONE HELIX PROTEIN (OHP)	-2.22702
At5g54540		-2.22476	2.71277
At5g15950		-2.22027
At1g77450	NAC DOMAIN CONTAINING PROTEIN 32 (NAC032)	-2.21583
At4g33520	P-TYPE ATP-ASE 1 (PAA1)	-2.2096	1.59468
At3g20590		-2.20787
At2g18230	PYROPHOSPHORYLASE 2 (PPa2)	-2.20462
At3g05340		-2.203
At3g15210	ETHYLENE RESPONSIVE ELEMENT BINDING FACTOR 4 (ERF4)	-2.20127
At2g26340		-2.19577
At1g67700		-2.19202
At2g14210	AGAMOUS-LIKE 44 (AGL44)	-2.19106
At3g20810	JUMONJI DOMAIN CONTAINING 5 (JMJD5)	-2.18844
At3g25690	CHLOROPLAST UNUSUAL POSITIONING 1 (CHUP1)	-2.18498
At5g16710	DEHYDROASCORBATE REDUCTASE 1 (DHAR3)	-2.18333
At5g37260	REVEILLE 2 (RVE2)	-2.18286	1.70831
At4g34190	STRESS ENHANCED PROTEIN 1 (SEP1)	-2.18119
At4g31910		-2.17833
At1g49380		-2.17508	1.68197
At3g10360	PUMILIO 4 (PUM4)	-2.17155
At5g27280		-2.17105
At4g23700	CATION/H+ EXCHANGER 17 (CHX17)	-2.16956
At4g31820	ENHANCER OF PINOID (ENP)	-2.16842
At5g56850		-2.16681	1.97243
At2g30020		-2.1619
At2g30790	PHOTOSYSTEM II SUBUNIT P-2 (PSBP-2)	-2.16009
At4g10000		-2.15376
At5g45170		-2.15343
At3g47540		-2.15101
At4g32320	ASCORBATE PEROXIDASE 6 (APX6)	-2.15026
At5g60680		-2.15003
At1g58290	HEMA1	-2.14897	2.70766
At4g25470	C-REPEAT/DRE BINDING FACTOR 2 (CBF2)	-2.14828
At3g05890	RARE-COLD-INDUCIBLE 2B (RCI2B)	-2.14095
At5g57540	XYLOGLUCAN ENDOTRANSGLUCOSYLASE/HYDROLASE 13 (XTH13)	-2.14041
At3g21760	HYPOSTATIN RESISTANCE 1 (HYR1)	-2.13842	1.77721
At5g19855	HOMOLOGUE OF CYANOBACTERIAL RBCX 2 (RbcX2)	-2.13348	2.0668
At4g01940	NFU DOMAIN PROTEIN 1 (NFU1)	-2.13207	1.72153
At3g59060	PHYTOCHROME INTERACTING FACTOR 3-LIKE 6 (PIL6)	-2.13079
At3g05350		-2.12188
At4g28706		-2.11827
At4g15510		-2.11502
At5g57960		-2.10803
At5g62840		-2.09257	2.15002
At3g17930		-2.08698	1.89322
At4g31390	ABC1-LIKE KINASE RELATED TO CHLOROPHYLL DEGRADATION AND OXIDATIVE STRESS 1 (ACDO1)	-2.07773	1.65966
At2g12480	SERINE CARBOXYPEPTIDASE-LIKE 43 (SCPL43)	-2.06781
At3g18960		-2.06309
At3g22540		-2.05687
At1g49470		-2.05587
At2g34600	JASMONATE-ZIM-DOMAIN PROTEIN 7 (JAZ7)	-2.0458
At1g68590	PLASTID-SPECI&#64257;C RIBOSOMAL PROTEIN 3/1 (PSRP3/1)	-2.04439	1.69694
At3g03150		-2.04412
At1g29070		-2.03942	1.8025
At5g59750		-2.03049	1.64815
At4g21440	MYB-LIKE 102 (MYB102)	-2.00781
