# Supplementary material for: Singlet oxygen initiates a plastid signal controlling photosynthetic gene expression
Source: New Phytol. 2016 Oct 13;213(3):1168–80. doi: 10.1111/nph.14223 (PMC5244666; doi:10.1111/nph.14223)
Supplement: Supplementary file 4 — Table S3 List of 442 genes inhibited at least two‐fold in WL in WT after FR pretreatment [file NPH-213-1168-s004.xlsx]

## Sheet: Table S3
AGI	Gene Name	Mean Fold Change WT FR vs WT D	Mean Fold Change gun1gun5 FR/D vs WT FR/D	Mean Fold Change phyA FR/D vs WT FR/D
At5g43840	HEAT SHOCK TRANSCRIPTION FACTOR A6A (HSFA6A)	-164.169	5.83756	38.8212
At2g43050	(ATPMEPCRD)	-160.051	11.416	89.3463
At1g72230		-70.2843	9.06863	31.8552
At4g22870		-45.0909	26.1365	18.9906
At3g52720	ALPHA CARBONIC ANHYDRASE 1 (ACA1)	-35.0557		5.79241
At1g70830	MLP-LIKE PROTEIN 28 (MLP28)	-29.5596	3.02188	24.3292
At5g19530	ACAULIS 5 (ACL5)	-29.2336		6.06939
At1g52190		-28.1186	5.64586	12.3512
At1g29500		-23.125		11.2336
At4g09890		-22.3044	5.69616	12.8121
At5g63180		-20.1828		7.85495
At5g05160	REDUCED IN LATERAL GROWTH1 (RUL1)	-19.1326	3.11532	20.827
At1g17140	INTERACTOR OF CONSTITUTIVE ACTIVE ROPS 1 (ICR1)	-18.3889		3.45023
At3g28290	(AT14A)	-17.4445		15.0704
At1g14120		-17.24		5.40616
At3g48970		-16.8997	6.67823	9.17108
At5g56540	ARABINOGALACTAN PROTEIN 14 (AGP14)	-16.7738	2.41659	15.2931
At5g53250	ARABINOGALACTAN PROTEIN 22 (AGP22)	-15.3908		10.4037
At5g53870	EARLY NODULIN-LIKE PROTEIN 1 (ENODL1)	-14.3199		11.741
At2g34490	CYTOCHROME P450, FAMILY 710, SUBFAMILY A, POLYPEPTIDE 2 (CYP710A2)	-14.2188		10.1451
At1g70890	MLP-LIKE PROTEIN 43 (MLP43)	-13.88	2.35836	13.3197
At5g52300	LOW-TEMPERATURE-INDUCED 65 (LTI65)	-13.2435		6.79066
At2g40610	EXPANSIN A8 (EXPA8)	-13.2118		5.02428
At2g14920	SULFOTRANSFERASE 4A (ST4A)	-12.9841		6.87791
At4g08300		-12.9024	3.70833	8.79039
At5g37790		-12.0486	3.04362	7.41506
At5g20710	BETA-GALACTOSIDASE 7 (BGAL7)	-10.6082	2.09466	13.0566
At5g47450	TONOPLAST INTRINSIC PROTEIN 2;3 (TIP2;3)	-10.5048		7.34352
At5g25610	RESPONSIVE TO DESSICATION 22 (RD22)	-10.2618		7.55476
At3g11550	CASPARIAN STRIP MEMBRANE DOMAIN PROTEIN 2 (CASP2)	-10.1188	18.8844	6.48079
At1g74670	GA-STIMULATED ARABIDOPSIS 6 (GASA6)	-9.67796		5.05445
At1g64670	BODYGUARD1 (BDG1)	-9.60109		3.73772
At3g16470	JASMONATE RESPONSIVE 1 (JR1)	-9.10278		6.05056
At3g48350	CYSTEINE ENDOPEPTIDASE 3 (CEP3)	-8.17573		5.40154
At4g35350	XYLEM CYSTEINE PEPTIDASE 1 (XCP1)	-8.16586		3.21834
At4g17340	TONOPLAST INTRINSIC PROTEIN 2;2 (TIP2;2)	-7.96511		6.56767
At4g11310		-7.91301		12.7524
At4g19380		-7.83728	7.22972	5.5462
At2g39310	JACALIN-RELATED LECTIN 22 (JAL22)	-7.77762		6.43781
At4g08150	KNOTTED-LIKE FROM ARABIDOPSIS THALIANA (KNAT1)	-7.50313	3.08487	5.60894
At4g15620		-7.42849		6.36681
At2g27420		-7.40192	2.71619	2.72908
At4g37220		-7.34816	4.67203	8.19242
At4g23670		-7.32977		6.13469
At4g33550		-7.2351	1.99886	3.82033
At1g29510	SMALL AUXIN UPREGULATED 68 (SAUR68)	-7.23177	4.05048	5.71469
At5g03760	(ATCSLA09)	-7.12201	2.07326	4.08106
At1g66100		-7.03478		5.3803
At2g37640	(EXP3)	-6.8192		3.81559
At1g01060	LATE ELONGATED HYPOCOTYL (LHY)	-6.78895	1.83249	2.34387
At1g29660		-6.76186		3.7226
At1g09310		-6.6314		4.61636
At5g41140		-6.61333	7.62772
At5g45670		-6.59415	6.05837	4.91453
At1g73870		-6.50976		2.85545
At4g28250	EXPANSIN B3 (EXPB3)	-6.44082	2.92714	4.41672
At1g32900	GRANULE BOUND STARCH SYNTHASE 1 (GBSS1)	-6.43263	1.81186	1.84974
At3g21550	DUF679 DOMAIN MEMBRANE PROTEIN 2 (DMP2)	-6.28224		6.02552
At1g69780	(ATHB13)	-6.20699	3.82132	3.41777
At2g32300	UCLACYANIN 1 (UCC1)	-6.19583	3.39589	5.27288
At1g11190	BIFUNCTIONAL NUCLEASE I (BFN1)	-6.09492		2.71049
At1g04240	SHORT HYPOCOTYL 2 (SHY2)	-6.08389		4.32691
At1g30530	UDP-GLUCOSYL TRANSFERASE 78D1 (UGT78D1)	-6.04623
At1g29440	SMALL AUXIN UP RNA 63 (SAUR63)	-6.04554	3.42395	4.53023
At2g36870	XYLOGLUCAN ENDOTRANSGLUCOSYLASE/HYDROLASE 32 (XTH32)	-5.95323		4.21202
At5g01520	ABA INSENSITIVE RING PROTEIN 2 (AIRP2)	-5.93468		5.14402
At2g35870		-5.86275		4.09938
At3g56480		-5.82243	2.54893	5.32168
At5g53980	HOMEOBOX PROTEIN 52 (HB52)	-5.81639		4.35755
At4g19420		-5.73301		5.24484
At3g02380	CONSTANS-LIKE 2 (COL2)	-5.72155	1.8115	2.26
At3g29030	EXPANSIN A5 (EXPA5)	-5.70866		4.348
At3g12610	DNA-DAMAGE REPAIR/TOLERATION 100 (DRT100)	-5.61867	3.20952	4.36152
At1g23080	PIN-FORMED 7 (PIN7)	-5.54541		2.75812
At2g26690		-5.38536		4.57269
At1g14700	PURPLE ACID PHOSPHATASE 3 (PAP3)	-5.29286		3.55528
At5g46960		-5.25148		4.66732
At1g20850	XYLEM CYSTEINE PEPTIDASE 2 (XCP2)	-5.20868		3.55535
At1g78970	LUPEOL SYNTHASE 1 (LUP1)	-5.17045		3.43426
At1g07720	3-KETOACYL-COA SYNTHASE 3 (KCS3)	-5.12052		4.17927
At1g75500	WALLS ARE THIN 1 (WAT1)	-4.9984	2.15371	4.90813
At4g12880	EARLY NODULIN-LIKE PROTEIN 19 (ENODL19)	-4.96907		4.0077
At3g26450		-4.94936		2.79503
At4g24780		-4.94656		3.11252
At3g44990	XYLOGLUCAN ENDO-TRANSGLYCOSYLASE-RELATED 8 (XTR8)	-4.94483		3.69515
At3g26960		-4.80729	3.1254	2.98397
At3g14370	(WAG2)	-4.78669	6.18044	4.29699
At3g05730		-4.76441		2.07387
At1g30750		-4.71485	3.49225	4.58171
At2g38080	IRREGULAR XYLEM 12 (IRX12)	-4.71044		4.04601
At5g25460	DUF642 L-GALL RESPONSIVE GENE 2 (DGR2)	-4.68046	2.20171	3.40767
At5g48900		-4.66622	3.50014	2.24523
At5g51890		-4.66119		4.29217
At5g05960		-4.62233	2.03959	3.69336
At1g04680		-4.6187		3.35885
At4g37800	XYLOGLUCAN ENDOTRANSGLUCOSYLASE/HYDROLASE 7 (XTH7)	-4.61343		2.9683
At4g38770	PROLINE-RICH PROTEIN 4 (PRP4)	-4.61328		3.47364
At4g38690		-4.60407	2.48635	3.93803
At2g35860	FASCICLIN-LIKE ARABINOGALACTAN PROTEIN 16 PRECURSOR (FLA16)	-4.5802		2.03531
At5g11420		-4.57275	2.30448	3.07875
At5g21100		-4.57241		2.35532
At1g77690	LIKE AUX1 3 (LAX3)	-4.55898	3.18504	3.00591
At1g29430		-4.55476	2.56252	3.49899
At3g21190		-4.53925	1.7814	4.02212
At5g19970		-4.5039	2.17586	3.21973
At2g36430		-4.4817		4.23555
At2g37130		-4.45908	1.72626	3.71249
At3g01550	PHOSPHOENOLPYRUVATE (PEP)/PHOSPHATE TRANSLOCATOR 2 (PPT2)	-4.45791	2.12273	3.43425
At3g48720	DEFICIENT IN CUTIN FERULATE (DCF)	-4.45427		3.49593
At5g26200		-4.4504	4.51363	2.82242
At1g69530	EXPANSIN A1 (EXPA1)	-4.42591		2.88665
At5g66390		-4.42195	2.74264	3.55757
At3g22620		-4.38452		2.72533
At1g55960		-4.36315		1.96483
At1g55240		-4.35789		4.25495
At1g68530	3-KETOACYL-COA SYNTHASE 6 (KCS6)	-4.35395	1.82708	3.61048
At2g21140	PROLINE-RICH PROTEIN 2 (PRP2)	-4.30719		4.08323
At2g28670	ENHANCED SUBERIN 1 (ESB1)	-4.2734	2.87908	4.5885
At2g34620		-4.26176		2.89197
At1g75900		-4.25263		4.25425
At5g15290	CASPARIAN STRIP MEMBRANE DOMAIN PROTEIN 5 (CASP5)	-4.20432	2.0313	3.39168
At3g17790	PURPLE ACID PHOSPHATASE 17 (PAP17)	-4.16995		5.08481
At1g04250	AUXIN RESISTANT 3 (AXR3)	-4.13523		3.11987
At4g23870		-4.08722	2.35788	3.84598
At1g55260		-4.07711		2.64979
At5g42180	PEROXIDASE 64 (PER64)	-4.0749	3.10122	5.06855
At3g45140	LIPOXYGENASE 2 (LOX2)	-4.04045	2.83291	3.50381
At3g16390	NITRILE SPECIFIER PROTEIN 3 (NSP3)	-4.02554		3.9328
At4g39330	CINNAMYL ALCOHOL DEHYDROGENASE 9 (CAD9)	-4.01096		2.31265
At5g42800	DIHYDROFLAVONOL 4-REDUCTASE (DFR)	-3.98866	2.52846	2.20081
At2g15020		-3.98371	2.08753	1.84379
At1g65190		-3.98326	5.2897	4.16123
At1g01120	3-KETOACYL-COA SYNTHASE 1 (KCS1)	-3.96232		2.54645
At3g55420		-3.95947	1.89832	4.29431
At5g23820		-3.94644		2.18054
At1g64780	AMMONIUM TRANSPORTER 1;2 (AMT1;2)	-3.94411		1.96323
At1g31710		-3.93954		4.04342
At3g16370		-3.93181		2.85835
At1g45130	BETA-GALACTOSIDASE 5 (BGAL5)	-3.9161	1.9179	3.04239
At4g08160		-3.91347	2.78381	3.94151
At4g18970		-3.89982	3.44148	2.60625
At4g13580		-3.89414	2.96295	3.98742
At1g64390	GLYCOSYL HYDROLASE 9C2 (GH9C2)	-3.86437	2.44342	4.28955
At3g04290	LI-TOLERANT LIPASE 1 (LTL1)	-3.85259		3.02632
At4g36880	CYSTEINE PROTEINASE1 (CP1)	-3.82969		2.80428
At2g13820	XYLOGEN PROTEIN 2 (XYP2)	-3.82504		2.34789
At1g32450	NITRATE TRANSPORTER 1.5 (NRT1.5)	-3.81543		4.57296
At4g31730	GLUTAMINE DUMPER 1 (GDU1)	-3.78558		3.96203
At4g15920	(SWEET17)	-3.78308		3.67509
At1g78060		-3.78152		3.55882
At3g57540		-3.77586		2.51238
At4g17770	TREHALOSE PHOSPHATASE/SYNTHASE 5 (TPS5)	-3.7591		5.25773
At3g02870	(VTC4)	-3.75907		2.29291
At2g02130	LOW-MOLECULAR-WEIGHT CYSTEINE-RICH 68 (LCR68)	-3.75414		2.22414
At1g14280	PHYTOCHROME KINASE SUBSTRATE 2 (PKS2)	-3.7477	2.82587	2.30095
At3g12710		-3.74614	2.94143	3.43068
At1g73830	BR ENHANCED EXPRESSION 3 (BEE3)	-3.74247	2.81979	2.65585
At3g25980	MITOTIC ARREST-DEFICIENT 2 (MAD2)	-3.7423		2.22723
At5g48490		-3.72801		1.75728
At3g56080		-3.72634		2.70287
At5g59320	LIPID TRANSFER PROTEIN 3 (LTP3)	-3.71441		2.6348
At4g00410		-3.69595		2.91759
At3g62020	GERMIN-LIKE PROTEIN 10 (GLP10)	-3.695		2.71406
At3g61890	HOMEOBOX 12 (HB-12)	-3.64989		2.99518
At2g44940		-3.64904		3.35162
At2g36100	CASPARIAN STRIP MEMBRANE DOMAIN PROTEIN 1 (CASP1)	-3.58618	3.66424	3.09698
At3g23000	CBL-INTERACTING PROTEIN KINASE 7 (CIPK7)	-3.58341	1.69491	2.63784
At3g63210	(MARD1)	-3.56004		3.84538
At2g21830		-3.55653	1.88245	2.734
At5g04530	3-KETOACYL-COA SYNTHASE 19 (KCS19)	-3.55598		3.0399
At4g21960	(PRXR1)	-3.54569	1.89109	3.05435
At4g30400		-3.52844	2.05734	3.18018
At4g24510	ECERIFERUM 2 (CER2)	-3.51046	1.88423	3.59657
At5g53190	(SWEET3)	-3.50773		2.79781
At5g59130		-3.48611		2.57379
At2g40100	LIGHT HARVESTING COMPLEX PHOTOSYSTEM II (LHCB4.3)	-3.46876		2.11563
At4g00360	CYTOCHROME P450, FAMILY 86, SUBFAMILY A, POLYPEPTIDE 2 (CYP86A2)	-3.46749		2.85475
At5g60850	OBF BINDING PROTEIN 4 (OBP4)	-3.44957		3.05198
At1g27030		-3.44488		4.95594
At5g61340		-3.43542	2.10133	2.82383
At1g48600	PHOSPHOETHANOLAMINE N-METHYLTRANSFERASE (PMEAMT)	-3.42687		3.33275
At5g04950	NICOTIANAMINE SYNTHASE 1 (NAS1)	-3.40598		1.50441
At1g52400	BETA GLUCOSIDASE 18 (BGLU18)	-3.38189	2.24873	3.07343
At2g33990	IQ-DOMAIN 9 (iqd9)	-3.37287	2.1396	2.85234
At5g42760		-3.37006		1.73675
At1g72970	HOTHEAD (HTH)	-3.35365		1.99021
At4g16515	ROOT MERISTEM GROWTH FACTOR 6 (RGF6)	-3.35281		2.13076
At2g33050	RECEPTOR LIKE PROTEIN 26 (RLP26)	-3.34686		2.96574
At3g26932	DSRNA-BINDING PROTEIN 3 (DRB3)	-3.34387	3.02881	3.39732
At5g54470		-3.33962		2.08561
At4g14380		-3.33488	1.87133	3.24021
At1g32100	PINORESINOL REDUCTASE 1 (PRR1)	-3.33207		2.36482
At3g61160		-3.32932		3.20468
At3g05900		-3.32587	3.72603	2.64134
At1g18880	NITRATE TRANSPORTER 1.9 (NRT1.9)	-3.3233		3.6682
At5g36910	THIONIN 2.2 (THI2.2)	-3.29572		2.15475
At2g21220		-3.2936	2.08044	2.92742
At1g51170		-3.26512		2.83034
At5g15850	CONSTANS-LIKE 1 (COL1)	-3.24854		1.73863
At2g21540	SEC14-LIKE 3 (SFH3)	-3.24578		3.28346
At1g65870		-3.24037
At2g30010	TRICHOME BIREFRINGENCE-LIKE 45 (TBL45)	-3.22897		1.88954
At2g02820	MYB DOMAIN PROTEIN 88 (MYB88)	-3.22751		3.67965
At2g18050	HISTONE H1-3 (HIS1-3)	-3.22204		2.96955
At1g52100		-3.21333		1.91744
At2g38480		-3.18581	1.88402	2.54445
At2g33480	NAC DOMAIN CONTAINING PROTEIN 41 (NAC041)	-3.18115	2.1378	4.27201
At5g42720		-3.17421	1.95944	1.97219
At3g10910		-3.16449		3.08929
At2g23000	SERINE CARBOXYPEPTIDASE-LIKE 10 (scpl10)	-3.16112		1.95008
At5g23460		-3.15987		2.41346
At3g13980		-3.15256	1.81593	2.44062
At5g05290	EXPANSIN A2 (EXPA2)	-3.12593	1.94076	3.07107
At2g06850	XYLOGLUCAN ENDOTRANSGLUCOSYLASE/HYDROLASE 4 (XTH4)	-3.12448	2.48816	2.4744
At2g46680	HOMEOBOX 7 (HB-7)	-3.12189		2.29385
At4g08685	(SAH7)	-3.11421		2.87107
At1g26770	EXPANSIN A10 (EXPA10)	-3.1129		3.43565
At1g43790	TRACHEARY ELEMENT DIFFERENTIATION-RELATED 6 (TED6)	-3.11252		2.25447
At2g28470	BETA-GALACTOSIDASE 8 (BGAL8)	-3.1083		2.1466
At4g32460		-3.10735	2.23579
At4g03070	(AOP1)	-3.10555		2.80912
At3g28860	ATP-BINDING CASSETTE B19 (ABCB19)	-3.09034		2.84757
At1g25230		-3.08501		2.84654
At4g31910		-3.0778		3.5133
At3g49220		-3.06126	2.24483	2.02252
At4g23680		-3.04226		2.79852
At2g28260	CYCLIC NUCLEOTIDE-GATED CHANNEL 15 (CNGC15)	-3.02265	2.25934	2.72781
At1g20620	CATALASE 3 (CAT3)	-3.01787	1.8143	3.31585
At3g56370		-3.01337	1.99707	2.49405
At1g19330		-3.00995		2.80236
At5g41400		-2.99326		2.64685
At2g31980	PHYTOCYSTATIN 2 (CYS2)	-2.98688		2.27654
At1g36380		-2.97581		2.18394
At2g45470	FASCICLIN-LIKE ARABINOGALACTAN PROTEIN 8 (FLA8)	-2.97478	2.25952	2.45786
At2g33070	NITRILE SPECIFIER PROTEIN 2 (NSP2)	-2.97299		2.51932
At2g21320		-2.97109		2.16369
At1g01420	UDP-GLUCOSYL TRANSFERASE 72B3 (UGT72B3)	-2.96812	2.55765	3.01885
At2g36830	GAMMA TONOPLAST INTRINSIC PROTEIN (GAMMA-TIP)	-2.96804		2.79594
At2g46690		-2.96551		2.37115
At5g17220	GLUTATHIONE S-TRANSFERASE PHI 12 (GSTF12)	-2.95851
At4g30340	DIACYLGLYCEROL KINASE 7 (DGK7)	-2.95694		2.1072
At4g17880	(MYC4)	-2.95619		3.0035
At1g70985		-2.94858	2.5608
At2g28200		-2.94772	2.50394	2.37628
At1g70550		-2.93534
At3g21890		-2.92665
At3g07010		-2.91695		2.04243
At1g64500		-2.91185
At5g09530	PRO-GLU-LEU|ILE|VAL-PRO-LYS 1 (PELPK1)	-2.91077		2.00916
At4g34920		-2.89517		3.17379
At1g10640		-2.8939		2.48893
At2g33310	AUXIN-INDUCED PROTEIN 13 (IAA13)	-2.89364	1.62742	2.89221
At1g28400		-2.87217		2.45932
At4g36380	ROTUNDIFOLIA 3 (ROT3)	-2.85383		2.63527
At4g24700		-2.85001
At1g06640		-2.84796		2.83842
At1g78370	GLUTATHIONE S-TRANSFERASE TAU 20 (GSTU20)	-2.84412		1.84018
At4g35060	HEAVY METAL ASSOCIATED ISOPRENYLATED PLANT PROTEIN 25 (HIPP25)	-2.84147		2.24641
At2g30210	LACCASE 3 (LAC3)	-2.82867	2.60338	3.00481
At3g52060		-2.82548		2.89547
At1g12080		-2.82477		2.14991
At1g58270	(ZW9)	-2.82463		2.24062
At3g05920		-2.82301		2.70475
At2g41250		-2.81598		1.8946
At1g72140		-2.81591		3.28324
At2g27920	SERINE CARBOXYPEPTIDASE-LIKE 51 (SCPL51)	-2.81296	1.99485	2.1325
At5g20270	HEPTAHELICAL TRANSMEMBRANE PROTEIN1 (HHP1)	-2.8114	1.92198	2.06406
At3g06070		-2.80466	2.14748	1.70997
At5g15830	BASIC LEUCINE-ZIPPER 3 (bZIP3)	-2.79914	1.79293	1.61102
At5g20110		-2.79571	1.89194	1.68424
At1g29050	TRICHOME BIREFRINGENCE-LIKE 38 (TBL38)	-2.7939		3.05666
At1g31580	(ECS1)	-2.79114		1.85546
At3g26720		-2.78706		2.57366
At3g14560		-2.77376		1.93803
At5g13580	ATP-BINDING CASSETTE G6 (ABCG6)	-2.75378
At1g74660	MINI ZINC FINGER 1 (MIF1)	-2.74727	1.59964	2.41789
At3g04910	WITH NO LYSINE (K) KINASE 1 (WNK1)	-2.74312	2.5398	2.55504
At2g38120	AUXIN RESISTANT 1 (AUX1)	-2.74256	1.79837	3.00933
At1g14730		-2.73077		2.58271
At4g30470		-2.72562		1.60227
At1g17700	PRENYLATED RAB ACCEPTOR 1.F1 (PRA1.F1)	-2.72171		2.41154
At1g68810		-2.72151		2.38529
At5g14130		-2.71101	3.17892
At4g22730		-2.71002	1.57128	2.30382
At3g22600		-2.69702
At3g55130	ATP-BINDING CASSETTE G19 (ABCG19)	-2.69628	1.88309	3.10124
At1g41830	SKU5-SIMILAR 6 (SKS6)	-2.6862		1.78792
At3g02110	SERINE CARBOXYPEPTIDASE-LIKE 25 (scpl25)	-2.68422		2.11875
At1g35180		-2.68089	2.80693	2.15248
At4g25780		-2.67875		2.35094
At3g48740	(SWEET11)	-2.6752		2.8581
At2g40900		-2.67392		2.1712
At4g30460		-2.66268		2.0832
At2g44130		-2.65636		2.25191
At4g22570	ADENINE PHOSPHORIBOSYL TRANSFERASE 3 (APT3)	-2.65129	1.59594	2.73813
At5g15600	SPIRAL1-LIKE4 (SP1L4)	-2.64319	2.0462	2.21334
At1g12110	NITRATE TRANSPORTER 1.1 (NRT1.1)	-2.6408		2.18655
At2g24540	ATTENUATED FAR-RED RESPONSE (AFR)	-2.63781		1.74911
At5g44190	GOLDEN2-LIKE 2 (GLK2)	-2.63636	1.96876	2.18052
At1g70210	CYCLIN D1;1 (CYCD1;1)	-2.62569		2.49597
At2g04780	FASCICLIN-LIKE ARABINOOGALACTAN 7 (FLA7)	-2.62439	2.38439	1.68691
At1g31700		-2.62254		2.72026
At5g53370	PECTIN METHYLESTERASE PCR FRAGMENT F (PMEPCRF)	-2.61915	2.98884	1.70333
At5g41040		-2.61704	1.87046	1.83324
At5g49100		-2.605		1.8612
At1g44446	CHLORINA 1 (CH1)	-2.60471	1.75139	2.11703
At4g36540	BR ENHANCED EXPRESSION 2 (BEE2)	-2.60342	2.2676	2.22859
At3g52840	BETA-GALACTOSIDASE 2 (BGAL2)	-2.60333	1.76103	2.08084
At2g19580	TETRASPANIN2 (TET2)	-2.60068		2.0854
At2g15050	LIPID TRANSFER PROTEIN (LTP)	-2.59566		2.35883
At1g48750		-2.59088		1.71629
At2g35960	NDR1/HIN1-LIKE 12 (NHL12)	-2.58549	1.9018	1.99487
At1g54820		-2.58132		2.16542
At4g23700	CATION/H+ EXCHANGER 17 (CHX17)	-2.5768		1.6181
At3g25710	BASIC HELIX-LOOP-HELIX 32 (BHLH32)	-2.57543		2.22257
At1g29090		-2.57086	2.19957	2.64088
At4g31140		-2.56617		1.86929
At1g17840	ATP-BINDING CASSETTE G11 (ABCG11)	-2.56456		2.08008
At3g45210		-2.55935	1.85832	2.04176
At4g10150		-2.5452		2.02503
At2g15320		-2.54092	2.3229	2.34165
At4g10770	OLIGOPEPTIDE TRANSPORTER 7 (OPT7)	-2.53888		1.56239
At3g07360	PLANT U-BOX 9 (PUB9)	-2.52924
At2g05520	GLYCINE-RICH PROTEIN 3 (GRP-3)	-2.52739		2.15116
At5g03120		-2.52427		1.6158
At4g13100		-2.51804	2.08509	2.81521
At1g52140		-2.50579		2.67831
At2g04570		-2.50333		2.19354
At1g42580		-2.5		3.01538
At2g28550	RELATED TO AP2.7 (RAP2.7)	-2.49901		2.27207
At3g63120	CYCLIN P1;1 (CYCP1;1)	-2.49408	2.25523	1.77482
At3g46900	COPPER TRANSPORTER 2 (COPT2)	-2.49358	2.21533
At2g44230		-2.49267		1.92196
At1g44800	SILIQUES ARE RED 1 (SIAR1)	-2.48567		2.44325
At4g24960	HVA22 HOMOLOGUE D (HVA22D)	-2.48385
At4g25960	ATP-BINDING CASSETTE B2 (ABCB2)	-2.48265		2.01525
At4g30450		-2.48061		1.58164
At5g25140	CYTOCHROME P450, FAMILY 71, SUBFAMILY B, POLYPEPTIDE 13 (CYP71B13)	-2.48056		2.42224
At5g09520	PRO-GLU-LEU|ILE|VAL-PRO-LYS 2 (PELPK2)	-2.47893	1.91685
At2g47490	NAD+ TRANSPORTER 1 (NDT1)	-2.4756	1.95333	1.67274
At1g78170		-2.46905		2.01062
At5g57780	P1R1 (P1R1)	-2.46564	2.37289	2.3135
At1g26820	RIBONUCLEASE 3 (RNS3)	-2.46164		2.27519
At5g16730		-2.46051		1.86303
At2g41190		-2.45252		2.08939
At3g18490	ASPARTIC PROTEASE IN GUARD CELL 1 (ASPG1)	-2.44982	1.65704	1.8049
At3g08940	LIGHT HARVESTING COMPLEX PHOTOSYSTEM II (LHCB4.2)	-2.44831		1.85002
At5g45950		-2.44798		2.19551
At5g10930	CBL-INTERACTING PROTEIN KINASE 5 (CIPK5)	-2.44364
At3g02020	ASPARTATE KINASE 3 (AK3)	-2.44362	2.27601	2.096
At5g28020	CYSTEINE SYNTHASE D2 (CYSD2)	-2.4414		2.12878
At4g08290		-2.43877		1.88994
At5g20700		-2.43838		2.74336
At1g78860		-2.43793		2.8691
At2g27060		-2.43178	1.82555	2.10482
At5g63450	CYTOCHROME P450, FAMILY 94, SUBFAMILY B, POLYPEPTIDE 1 (CYP94B1)	-2.42053		1.84955
At2g21050	LIKE AUXIN RESISTANT 2 (LAX2)	-2.42042		3.13224
At4g02420		-2.41333		2.21663
At1g70850	MLP-LIKE PROTEIN 34 (MLP34)	-2.40685		2.97433
At2g35940	BEL1-LIKE HOMEODOMAIN 1 (BLH1)	-2.4036		2.98395
At1g75080	BRASSINAZOLE-RESISTANT 1 (BZR1)	-2.40268	1.96796	1.69085
At5g47640	NUCLEAR FACTOR Y, SUBUNIT B2 (NF-YB2)	-2.39195	2.75334	2.9589
At3g23050	INDOLE-3-ACETIC ACID 7 (IAA7)	-2.39055	1.53063	2.65783
At5g09440	EXORDIUM LIKE 4 (EXL4)	-2.38699		2.1251
At3g14210	EPITHIOSPECIFIER MODIFIER 1 (ESM1)	-2.38587		1.62096
At1g61810	BETA-GLUCOSIDASE 45 (BGLU45)	-2.3845		2.57967
At3g56240	COPPER CHAPERONE (CCH)	-2.37481		1.97997
At5g52120	PHLOEM PROTEIN 2-A14 (PP2-A14)	-2.37137		2.32342
At5g55480	SHV3-LIKE 1 (SVL1)	-2.34657	2.15839	2.0593
At1g72200		-2.34639	1.80762	3.01379
At4g38740	ROTAMASE CYP 1 (ROC1)	-2.34147		1.62909
At4g29080	PHYTOCHROME-ASSOCIATED PROTEIN 2 (PAP2)	-2.33952		1.95618
At3g11660	NDR1/HIN1-LIKE 1 (NHL1)	-2.33254		2.30933
At3g20820		-2.33144		2.19616
At5g44410		-2.32876		2.01965
At3g51670		-2.32274		2.242
At1g70470		-2.32246		1.90509
At5g13900		-2.32163	1.55297
At2g16990		-2.3216		2.1914
At1g56720		-2.31685		1.75759
At5g24380	YELLOW STRIPE LIKE 2 (YSL2)	-2.31589		2.08888
At3g27170	CHLORIDE CHANNEL B (CLC-B)	-2.31472	1.57403	1.60448
At5g17600		-2.31328		1.99509
At1g51500	ATP-BINDING CASSETTE G12 (ABCG12)	-2.30719		2.30181
At4g37890	EMBRYO SAC DEVELOPMENT ARREST 40 (EDA40)	-2.29863		2.79913
At1g22910		-2.29449		2.233
At2g40150	TRICHOME BIREFRINGENCE-LIKE 28 (TBL28)	-2.28495	1.90512
At5g56040		-2.28377	1.91074	2.01097
At4g22120		-2.27163		2.27097
At1g78460		-2.26482	2.00634	3.18292
At1g55265		-2.26215		2.22346
At4g27430	COP1-INTERACTING PROTEIN 7 (CIP7)	-2.26123	1.62647	1.6049
At4g12730	FASCICLIN-LIKE ARABINOGALACTAN 2 (FLA2)	-2.2573	2.64215	1.66017
At1g76180	EARLY RESPONSE TO DEHYDRATION 14 (ERD14)	-2.24679		2.06155
At2g41290	STRICTOSIDINE SYNTHASE-LIKE 2 (SSL2)	-2.24553
At3g58550		-2.23977
At2g45400	(BEN1)	-2.23662		1.57806
At1g05260	RARE COLD INDUCIBLE GENE 3 (RCI3)	-2.23613		2.35113
At2g20180	PHYTOCHROME INTERACTING FACTOR 3-LIKE 5 (PIL5)	-2.23561	1.73201	2.74983
At5g55620		-2.23405		1.673
At1g27670		-2.23039		2.2334
At5g40730	ARABINOGALACTAN PROTEIN 24 (AGP24)	-2.21916		2.05369
At2g01910	(ATMAP65-6)	-2.21533		2.76307
At3g01470	HOMEOBOX 1 (HB-1)	-2.21462		2.15969
At1g27120		-2.20982	1.74979	1.85267
At2g15620	NITRITE REDUCTASE 1 (NIR1)	-2.20789		1.77021
At1g70940	PIN-FORMED 3 (PIN3)	-2.20553	2.08664	2.45279
At4g29020		-2.20318	2.22434	1.60959
At5g44670		-2.20003	1.62135	1.58837
At4g36900	RELATED TO AP2 10 (RAP2.10)	-2.19982		2.62167
At5g44680		-2.19614	2.65279
At5g24420	6-PHOSPHOGLUCONOLACTONASE 5 (PGL5)	-2.19071
At3g11600		-2.1853		1.63367
At5g04000		-2.17666		1.63498
At5g43700	AUXIN INDUCIBLE 2-11 (ATAUX2-11)	-2.17461	2.12992	1.55924
At4g22490		-2.17205		1.78252
At3g52480		-2.17031		2.55398
At1g19570	DEHYDROASCORBATE REDUCTASE (DHAR1)	-2.16947		1.96744
At3g50530	CDPK-RELATED KINASE (CRK)	-2.16601		1.87334
At1g48480	RECEPTOR-LIKE KINASE 1 (RKL1)	-2.16371		1.69407
At1g08510	FATTY ACYL-ACP THIOESTERASES B (FATB)	-2.16107		1.61456
At5g43760	3-KETOACYL-COA SYNTHASE 20 (KCS20)	-2.15364		1.57133
At1g49470		-2.14823		1.93902
At1g05760	RESTRICTED TEV MOVEMENT 1 (RTM1)	-2.14484		1.88043
At5g18970		-2.14079
At2g17710		-2.1276		1.68534
At5g22390		-2.11111
At2g38320	TRICHOME BIREFRINGENCE-LIKE 34 (TBL34)	-2.08881	1.94029	1.90082
At5g18850		-2.08732		1.62017
At1g19000		-2.08509		2.21931
At3g10340	PHENYLALANINE AMMONIA-LYASE 4 (PAL4)	-2.08396		1.52896
At4g02630		-2.08391		2.10783
At1g07690		-2.08055		2.0417
At3g18890	TRANSLOCON INNER ENVELOPE MEMBRANE OF CHLOROPLASTS 62 (Tic62)	-2.07941		1.70383
At1g76240		-2.06479		1.55399
At5g60720		-2.0625		1.95263
At1g77260		-2.05854		2.01463
At3g59680		-2.0549	1.68845	1.81797
At4g34560		-2.05277		1.63883
At2g04240	(XERICO)	-2.05072		2.39066
At5g66040	SULFURTRANSFERASE PROTEIN 16 (STR16)	-2.02289		2.12332
At4g23400	PLASMA MEMBRANE INTRINSIC PROTEIN 1;5 (PIP1;5)	-2.01815	1.6449	1.76581
