# Supplementary material for: Singlet oxygen initiates a plastid signal controlling photosynthetic gene expression
Source: New Phytol. 2016 Oct 13;213(3):1168–80. doi: 10.1111/nph.14223 (PMC5244666; doi:10.1111/nph.14223)
Supplement: Supplementary file 5 — Table S4 List of 63 genes inhibited at least two‐fold in WT by both FR and NF treatments [file NPH-213-1168-s005.xlsx]

## Sheet: Table S4
AGI	Gene Name	Mean Fold Change WT FR vs WT D	Mean Fold Change gun1gun5 FR/D vs WT FR/D	Mean Fold Change WT NF vs WT C	Mean Fold Change gun1gun5 NF vs WT NF
At5g43840	HEAT SHOCK TRANSCRIPTION FACTOR A6A (HSFA6A)	-164.169	5.83756	-39.181	3.14655
At5g52300	LOW-TEMPERATURE-INDUCED 65 (LTI65)	-13.2435		-53.3007
At1g73870		-6.50976		-46.9203
At3g52720	ALPHA CARBONIC ANHYDRASE 1 (ACA1)	-35.0557		-2.94904
At3g45140	LIPOXYGENASE 2 (LOX2)	-4.04045		-31.962
At2g27420		-7.40192	2.71619	-26.3583	4.63106
At2g14920	SULFOTRANSFERASE 4A (ST4A)	-12.9841		-16.7773
At3g08940	LIGHT HARVESTING COMPLEX PHOTOSYSTEM II (LHCB4.2)	-2.44831		-20.4644
At3g48970		-16.8997		-3.50206
At5g56540	ARABINOGALACTAN PROTEIN 14 (AGP14)	-16.7738		-3.58881
At5g53250	ARABINOGALACTAN PROTEIN 22 (AGP22)	-15.3908		-3.25024
At4g33550		-7.2351		-11.3124
At5g48490		-3.72801		-14.386
At2g34620		-4.26176		-12.8219
At1g32900	GRANULE BOUND STARCH SYNTHASE 1 (GBSS1)	-6.43263	1.81186	-8.61648	1.95753
At5g47450	TONOPLAST INTRINSIC PROTEIN 2;3 (TIP2;3)	-10.5048		-3.58467
At4g17340	TONOPLAST INTRINSIC PROTEIN 2;2 (TIP2;2)	-7.96511		-5.18277
At1g31580	(ECS1)	-2.79114		-8.748
At4g11310		-7.91301		-3.2574
At3g02380	CONSTANS-LIKE 2 (COL2)	-5.72155	1.8115	-5.37448	2.39516
At2g41190		-2.45252		-7.35306
At3g01550	PHOSPHOENOLPYRUVATE (PEP)/PHOSPHATE TRANSLOCATOR 2 (PPT2)	-4.45791	2.12273	-5.17683	1.95375
At1g14700	PURPLE ACID PHOSPHATASE 3 (PAP3)	-5.29286		-4.12619
At1g65190		-3.98326	5.2897	-5.33776	5.83067
At5g01520	ABA INSENSITIVE RING PROTEIN 2 (AIRP2)	-5.93468		-3.18807
At2g15020		-3.98371	2.08753	-5.01232	2.82565
At4g23870		-4.08722		-4.78103
At5g59320	LIPID TRANSFER PROTEIN 3 (LTP3)	-3.71441		-4.96486
At4g37800	XYLOGLUCAN ENDOTRANSGLUCOSYLASE/HYDROLASE 7 (XTH7)	-4.61343		-3.94219
At2g40100	LIGHT HARVESTING COMPLEX PHOTOSYSTEM II (LHCB4.3)	-3.46876		-4.8896
At5g47640	NUCLEAR FACTOR Y, SUBUNIT B2 (NF-YB2)	-2.39195		-5.90563
At2g46680	HOMEOBOX 7 (HB-7)	-3.12189		-5.08456
At4g38690		-4.60407		-3.57309
At5g44190	GOLDEN2-LIKE 2 (GLK2)	-2.63636	1.96876	-5.45638	3.54416
At3g61890	HOMEOBOX 12 (HB-12)	-3.64989		-4.42938
At1g78970	LUPEOL SYNTHASE 1 (LUP1)	-5.17045		-2.66184
At1g55960		-4.36315		-3.42477
At1g52400	BETA GLUCOSIDASE 18 (BGLU18)	-3.38189		-4.21768
At2g36430		-4.4817		-3.02193
At3g57540		-3.77586		-3.56409
At3g18890	TRANSLOCON AT THE INNER ENVELOPE MEMBRANE OF CHLOROPLASTS 62 (Tic62)	-2.07941		-5.17019
At5g21100		-4.57241		-2.38576
At2g31980	PHYTOCYSTATIN 2 (CYS2)	-2.98688		-3.70227
At3g02020	ASPARTATE KINASE 3 (AK3)	-2.44362	2.27601	-3.88064	2.52856
At1g32450	NITRATE TRANSPORTER 1.5 (NRT1.5)	-3.81543		-2.44496
At5g42760		-3.37006		-2.86843
At4g25780		-2.67875		-3.39686
At1g58270	(ZW9)	-2.82463		-3.19476
At5g24380	YELLOW STRIPE LIKE 2 (YSL2)	-2.31589		-3.70041
At5g24420	6-PHOSPHOGLUCONOLACTONASE 5 (PGL5)	-2.19071		-3.81548
At1g44446	CHLORINA 1 (CH1)	-2.60471	1.75139	-3.29314	2.08736
At1g48750		-2.59088		-3.29677
At1g12110	NITRATE TRANSPORTER 1.1 (NRT1.1)	-2.6408		-2.82576
At5g10930	CBL-INTERACTING PROTEIN KINASE 5 (CIPK5)	-2.44364		-2.90675
At2g35960	NDR1/HIN1-LIKE 12 (NHL12)	-2.58549		-2.71974
At4g31910		-3.0778		-2.17833
At5g17600		-2.31328		-2.81554
At4g10150		-2.5452		-2.52362
At1g17700	PRENYLATED RAB ACCEPTOR 1.F1 (PRA1.F1)	-2.72171		-2.3343
At3g58550		-2.23977		-2.81016
At3g46900	COPPER TRANSPORTER 2 (COPT2)	-2.49358		-2.38144
At4g23700	CATION/H+ EXCHANGER 17 (CHX17)	-2.5768		-2.16956
At1g49470		-2.14823		-2.05587
