# Supplementary material for: Singlet oxygen initiates a plastid signal controlling photosynthetic gene expression
Source: New Phytol. 2016 Oct 13;213(3):1168–80. doi: 10.1111/nph.14223 (PMC5244666; doi:10.1111/nph.14223)
Supplement: Supplementary file 8 — Table S7 List of 263 genes induced at least two‐fold in WL in WT after an FR pretreatment [file NPH-213-1168-s008.xlsx]

## Sheet: Table S7
AGI	Gene Name	Mean Fold Change WT FR vs WT D	Mean Fold Change gun1gun5 FR/D vs WT FR/D	Mean Fold Change phyA FR/D vs WT FR/D
At2g26150	HEAT SHOCK TRANSCRIPTION FACTOR A2 (HSFA2)	47.9005	-65.2635	-175.635
At3g45060	HIGH AFFINITY NITRATE TRANSPORTER 2.6 (NRT2.6)	41.4759	-40.9749	-8.76552
At2g22880		33.9528	-47.4593	-32.336
At1g71000		26.6898	-23.4154	-17.7932
At1g66500		24.9388	-50.4159	-6.95015
At2g38340	DEHYDRATION RESPONSE ELEMENT-BINDING PROTEIN 19 (DREB19)	23.2027	-26.7435	-69.6082
At5g25260		21.8889	-14.3241	-38.3056
At4g17490	ETHYLENE RESPONSIVE ELEMENT BINDING FACTOR 6 (ERF6)	16.0702		-10.3726
At4g10270		14.056	-9.76076	-8.41569
At5g66985		13.1267		-12.9562
At4g12500		12.7114	-13.7119	-10.2397
At5g23840		12.6712		-4.16924
At5g42380	CALMODULIN LIKE 37 (CML37)	12.499	-29.2171	-9.82065
At2g16060	HEMOGLOBIN 1 (HB1)	11.7914	-3.91044	-11.1997
At1g21550		11.0855	-15.5972	-10.3465
At5g42900	COLD REGULATED GENE 27 (COR27)	10.9661
At1g52560		10.4245	-10.905	-82.3537
At4g27670	HEAT SHOCK PROTEIN 21 (HSP21)	10.0671	-13.1144	-10.0671
At2g23110		9.61342	-30.0956	-8.62537
At2g39530		9.26662	-4.71149
At5g15120		8.87406	-3.71513	-7.71276
At4g12490		8.80542	-7.58265	-3.01563
At3g49620	DARK INDUCIBLE 11 (DIN11)	8.39195	-5.76969	-3.97219
At4g12480	EARLY ARABIDOPSIS ALUMINUM INDUCED 1 (EARLI1)	8.14339	-2.07527	-3.72517
At3g50260	COOPERATIVELY REGULATED BY ETHYLENE AND JASMONATE 1 (CEJ1)	8.07824	-8.90638	-7.86339
At3g46230	HEAT SHOCK PROTEIN 17.4 (HSP17.4)	7.94065	-100.057	-8.51839
At1g74310	HEAT SHOCK PROTEIN 101 (HSP101)	7.9136	-6.88456	-4.50418
At1g77120	ALCOHOL DEHYDROGENASE 1 (ADH1)	7.51223	-7.29985	-7.2233
At2g46240	BCL-2-ASSOCIATED ATHANOGENE 6 (BAG6)	7.06317	-13.544	-6.39636
At1g19610	(PDF1.4)	6.90178		-3.55185
At5g48570	(ROF2)	6.88814	-4.82839	-5.52206
At5g12020	17.6 KDA CLASS II HEAT SHOCK PROTEIN (HSP17.6II)	6.7056	-47.0616	-5.04486
At2g29500		6.43132	-11.6388	-8.28651
At1g53540		6.36469	-15.7145	-9.56731
At1g59860		6.34019	-8.84677	-7.30083
At5g14470		6.28653	-5.62977	-5.24958
At3g57760		5.94808		-3.80886
At1g73270	SERINE CARBOXYPEPTIDASE-LIKE 6 (scpl6)	5.77632		-5.42624
At3g28210	(PMZ)	5.68399	-6.0609	-7.61248
At1g54050		5.42619	-4.71392	-4.92426
At5g12030	HEAT SHOCK PROTEIN 17.6A (HSP17.6A)	5.42399	-15.7649	-6.64008
At2g40080	EARLY FLOWERING 4 (ELF4)	5.3969
At2g40350		5.39562		-2.03712
At3g09350	FES1A (Fes1A)	5.34511		-6.57437
At1g16030	HEAT SHOCK PROTEIN 70B (Hsp70b)	5.26809	-5.38921	-7.18237
At1g56300		5.22842		-1.65158
At5g52640	HEAT SHOCK PROTEIN 90.1 (HSP90.1)	5.16983	-5.14649	-4.55941
At5g20830	SUCROSE SYNTHASE 1 (SUS1)	5.12651	-4.39725	-4.87394
At4g33930		5.00506	-6.23504	-4.04491
At1g09500		4.96532		-3.59851
At3g50900		4.95728	-3.22957	-3.50275
At1g80160	GLYOXYLASE I 7 (GLYI7)	4.9467	-3.74923	-2.91032
At2g26560	PHOSPHOLIPASE A 2A (PLA2A)	4.82966	-3.16809
At1g15010		4.80085	-5.2529	-2.89298
At3g14900	EMBRYO DEFECTIVE 3120 (EMB3120)	4.79849	-5.23237	-3.05358
At1g19020		4.77963	-6.88315	-3.12013
At4g30280	XYLOGLUCAN ENDOTRANSGLUCOSYLASE/HYDROLASE 18 (XTH18)	4.74983	-4.93318	-6.95627
At4g33070		4.73776	-4.77692	-3.80641
At3g19920		4.72798	-10.2745	-1.57599
At3g03270		4.6094	-4.58972	-7.1739
At1g14870	PLANT CADMIUM RESISTANCE 2 (PCR2)	4.60759	-3.88854	-3.584
At3g62550		4.57334	-2.73709	-1.6623
At3g11340	UDP-DEPENDENT GLYCOSYLTRANSFERASE 76B1 (UGT76B1)	4.56985	-4.76776	-3.85006
At4g25200	MITOCHONDRION-LOCALIZED SMALL HEAT SHOCK PROTEIN 23.6 (HSP23.6-MITO)	4.56491	-11.9369	-43.4867
At1g64160	DIRIGENT PROTEIN 5 (DIR5)	4.56448	-3.10974	-8.90811
At2g22470	ARABINOGALACTAN PROTEIN 2 (AGP2)	4.55818	-8.74436	-3.01046
At4g33980		4.48908
At5g59720	HEAT SHOCK PROTEIN 18.2 (HSP18.2)	4.46761	-3.15426	-5.24944
At1g17665		4.4533
At3g49580	RESPONSE TO LOW SULFUR 1 (LSU1)	4.40452	-14.283	-6.7005
At4g25380	STRESS-ASSOCIATED PROTEIN 10 (SAP10)	4.38879	-5.23512	-5.48599
At3g54420	HOMOLOG OF CARROT EP3-3 CHITINASE (EP3)	4.37178	-4.73881	-4.3452
At1g76650	CALMODULIN-LIKE 38 (CML38)	4.36975	-3.6046	-4.87509
At3g16050	PYRIDOXINE BIOSYNTHESIS 1.2 (PDX1.2)	4.3175
At5g62520	SIMILAR TO RCD ONE 5 (SRO5)	4.18743	-5.67555	-3.29268
At2g32190		4.11925	-6.52556	-4.31825
At4g37990	ELICITOR-ACTIVATED GENE 3-2 (ELI3-2)	4.11906	-4.5151	-4.71999
At3g26280	CYTOCHROME P450, FAMILY 71, SUBFAMILY B, POLYPEPTIDE 4 (CYP71B4)	4.11008		-2.55274
At4g12400	HOP3 (Hop3)	4.10664	-4.58707	-4.68724
At5g57650		4.10027
At3g07650	CONSTANS-LIKE 9 (COL9)	4.07462
At3g05130		4.06399		-2.73268
At3g53230		4.05413	-4.53297	-4.67437
At2g43510	TRYPSIN INHIBITOR PROTEIN 1 (TI1)	4.02322	-6.88688	-4.09711
At5g17760		3.95629		-2.76211
At4g04330	HOMOLOGUE OF CYANOBACTERIAL RBCX 1 (RbcX1)	3.95181	-2.2283
At3g22910		3.95173	-2.40996	-4.20066
At3g02550	LOB DOMAIN-CONTAINING PROTEIN 41 (LBD41)	3.90599	-3.45769	-2.8214
At3g22640	(PAP85)	3.87783		-2.10485
At4g21680	NITRATE TRANSPORTER 1.8 (NRT1.8)	3.85621	-3.8009	-4.53119
At5g10695		3.85552	-14.3939	-4.94801
At3g01290	HYPERSENSITIVE INDUCED REACTION 2 (HIR2)	3.80728		-2.45575
At2g38870		3.78164	-4.40632	-2.62852
At2g21130		3.76475	-2.00445	-1.67866
At5g39890		3.76252		-3.11024
At1g60730		3.75047	-3.3812	-3.27466
At5g20240	PISTILLATA (PI)	3.74807		-2.88749
At5g47220	ETHYLENE RESPONSIVE ELEMENT BINDING FACTOR 2 (ERF2)	3.73265	-3.72158	-4.41697
At2g32120	HEAT-SHOCK PROTEIN 70T-2 (HSP70T-2)	3.72176	-5.06573	-3.2616
At2g44370		3.71534
At5g37670		3.7145	-9.93523	-4.24515
At5g25450		3.67753	-5.8412	-4.37672
At5g63600	FLAVONOL SYNTHASE 5 (FLS5)	3.62757		-1.93831
At5g64510	TUNICAMYCIN INDUCED 1 (TIN1)	3.55955	-3.42718	-3.17409
At1g10340		3.53717		-4.23724
At2g27080		3.52962	-2.92901	-3.80546
At2g28710		3.52606	-3.5779	-1.87322
At3g24500	MULTIPROTEIN BRIDGING FACTOR 1C (MBF1C)	3.49734	-5.81905	-4.72419
At2g02990	RIBONUCLEASE 1 (RNS1)	3.48755	-3.81171	-3.10818
At3g53150	UDP-GLUCOSYL TRANSFERASE 73D1 (UGT73D1)	3.45928	-13.5502	-6.20775
At4g10250	(ATHSP22.0)	3.45018	-5.61728	-2.79202
At5g24470	PSEUDO-RESPONSE REGULATOR 5 (PRR5)	3.43882	-1.94397	-1.88619
At5g14180	MYZUS PERSICAE-INDUCED LIPASE 1 (MPL1)	3.43657	-1.94676	-2.02899
At3g21720	ISOCITRATE LYASE (ICL)	3.43258		-2.07056
At1g30070		3.41595	-2.40397	-3.97951
At3g62260		3.40276	-8.76185	-5.66755
At2g02930	GLUTATHIONE S-TRANSFERASE F3 (GSTF3)	3.36609		-2.14047
At5g23830		3.35059		-1.61931
At2g15490	UDP-GLYCOSYLTRANSFERASE 73B4 (UGT73B4)	3.34404	-8.72866	-2.84021
At1g69930	GLUTATHIONE S-TRANSFERASE TAU 11 (GSTU11)	3.33235	-5.04855	-2.5744
At5g05600		3.32553	-7.02857	-1.91805
At3g59220	PIRIN (PRN)	3.29753	-3.47966	-3.29753
At5g24660	RESPONSE TO LOW SULFUR 2 (LSU2)	3.283	-10.3688	-5.68457
At2g47550		3.26642	-2.7428	-3.45744
At2g45220		3.25423		-3.34072
At4g33560		3.23685		-3.44345
At3g14150		3.22965		-3.95892
At2g22450		3.22725
At2g32210		3.20845	-4.55634	-3.1482
At1g66160	CYS, MET, PRO, AND GLY PROTEIN 1 (CMPG1)	3.2019	-1.8397	-3.23293
At4g36990	HEAT SHOCK FACTOR 4 (HSF4)	3.18481	-5.43448	-3.9297
At3g10450	SERINE CARBOXYPEPTIDASE-LIKE 7 (SCPL7)	3.18182	-1.8781	-2.06229
At3g15440		3.17357	-2.77407
At1g62300	(WRKY6)	3.14639	-3.46453	-2.93493
At5g51440		3.13753	-2.75626	-3.22936
At1g14200		3.13179	-3.77669	-3.06393
At1g02360		3.07748	-3.953	-2.02206
At1g27730	SALT TOLERANCE ZINC FINGER (STZ)	3.07639	-2.11419	-1.98962
At1g77510	PDI-LIKE 1-2 (PDIL1-2)	3.05341	-2.32535	-2.77554
At1g61340	F-BOX STRESS INDUCED 1 (FBS1)	3.03348	-50.2454	-4.0952
At3g06500	ALKALINE/NEUTRAL INVERTASE C (A/N-InvC)	2.99257	-3.88545	-1.87639
At4g31290		2.99124		-2.3168
At5g05410	DRE-BINDING PROTEIN 2A (DREB2A)	2.9899	-2.6092	-2.21247
At1g07410	RAB GTPASE HOMOLOG A2B (RABA2b)	2.9836	-2.73494	-4.89115
At2g29995		2.98307	-3.17531	-3.58154
At3g60140	DARK INDUCIBLE 2 (DIN2)	2.9822	-2.89783	-2.73972
At5g13080	WRKY DNA-BINDING PROTEIN 75 (WRKY75)	2.97122	-3.75533	-2.68745
At1g67920		2.9651	-5.43921	-3.18358
At1g19530		2.9625	-1.82191	-1.94967
At4g15910	DROUGHT-INDUCED 21 (DI21)	2.95509		-2.86037
At1g30700		2.95067	-4.40663	-3.87784
At3g06420	AUTOPHAGY 8H (ATG8H)	2.94565	-3.85118	-3.27453
At2g41100	TOUCH 3 (TCH3)	2.919		-3.31238
At1g74010		2.90888	-6.55299	-4.47967
At5g39580		2.89772		-2.13064
At2g21045		2.89751	-2.08668	-2.23899
At1g22985	CYTOKININ RESPONSE FACTOR 7 (CRF7)	2.87063	-2.68967	-2.59338
At1g56060		2.86669	-1.90849	-2.94323
At3g10980		2.8632		-2.05833
At3g29810	COBRA-LIKE PROTEIN 2 PRECURSOR (COBL2)	2.84971		-1.92914
At1g68500		2.84945		-1.93183
At1g04770		2.84615	-4.55536	-4.89301
At1g15380	GLYOXYLASE I 4 (GLYI4)	2.82566	-2.84648	-2.88056
At2g29460	GLUTATHIONE S-TRANSFERASE TAU 4 (GSTU4)	2.80839	-3.62842	-2.38253
At5g12880		2.79261	-2.53479	-2.3359
At1g60740		2.78032		-2.51746
At2g46750	L -GULONO-1,4-LACTONE ( L -GULL) OXIDASE 2 (GULLO2)	2.77906		-2.77574
At3g50480	HOMOLOG OF RPW8 4 (HR4)	2.779	-1.61314	-2.54555
At5g39550	VARIANT IN METHYLATION 3 (VIM3)	2.77539		-1.94838
At5g46040		2.77336		-1.62541
At3g29970		2.77172	-3.18679	-2.64898
At1g51420	SUCROSE-PHOSPHATASE 1 (SPP1)	2.77018	-2.57242	-5.21559
At3g52400	SYNTAXIN OF PLANTS 122 (SYP122)	2.75118	-2.25476	-2.10953
At3g53160	UDP-GLUCOSYL TRANSFERASE 73C7 (UGT73C7)	2.7263	-3.51496
At1g26380		2.72082
At4g04830	METHIONINE SULFOXIDE REDUCTASE B5 (MSRB5)	2.7172	-6.99071	-3.40129
At2g20560		2.7149	-2.38761	-2.91929
At5g45110	NPR1-LIKE PROTEIN 3 (NPR3)	2.7111	-3.60287	-2.71473
At4g31800	WRKY DNA-BINDING PROTEIN 18 (WRKY18)	2.70345	-2.25623
At1g15430		2.69719	-2.91542	-2.08917
At1g02930	GLUTATHIONE S-TRANSFERASE 6 (GSTF6)	2.68802
At1g11100		2.68671	-3.17653	-3.28221
At3g56400	WRKY DNA-BINDING PROTEIN 70 (WRKY70)	2.67249	-2.76534	-3.35835
At1g11580	METHYLESTERASE PCR A (PMEPCRA)	2.66643		-2.66643
At3g51330		2.66168	-2.90279	-4.07644
At5g57910		2.64632	-3.11546	-1.58044
At1g02530	ATP-BINDING CASSETTE B12 (ABCB12)	2.64108	-2.10801	-3.56546
At4g25810	XYLOGLUCAN ENDOTRANSGLYCOSYLASE 6 (XTR6)	2.63907	-1.6668	-2.35372
At5g20910	ABI3-INTERACTING PROTEIN 2 (AIP2)	2.63831	-2.16828	-2.19446
At1g62740	HOP2 (Hop2)	2.63525	-2.64735	-1.97141
At3g04070	NAC DOMAIN CONTAINING PROTEIN 47 (NAC047)	2.63441	-2.44573	-3.34445
At5g12340		2.63372	-4.57468
At4g26530	FRUCTOSE-BISPHOSPHATE ALDOLASE 5 (FBA5)	2.62922
At2g15480	UDP-GLUCOSYL TRANSFERASE 73B5 (UGT73B5)	2.61108	-3.41134	-2.16007
At3g55970	JASMONATE-REGULATED GENE 21 (JRG21)	2.6067	-8.59528	-2.62023
At5g19890		2.6049	-3.19078	-2.16698
At1g70810		2.60341	-2.82832	-2.95523
At1g72060		2.59863	-1.66296	-1.90135
At1g70820		2.59742
At1g64660	METHIONINE GAMMA-LYASE (MGL)	2.59624	-4.45151	-2.51342
At3g12580	HEAT SHOCK PROTEIN 70 (HSP70)	2.58326	-3.26367	-3.11533
At1g45145	THIOREDOXIN H-TYPE 5 (TRX5)	2.56785	-4.20563	-3.86312
At3g61190	BON ASSOCIATION PROTEIN 1 (BAP1)	2.56745	-2.21167	-2.7632
At1g51890		2.56598	-2.41963	-2.64494
At3g15620	UV REPAIR DEFECTIVE 3 (UVR3)	2.5589		-2.467
At2g31945		2.55488	-4.52117	-2.5819
At3g59700	LECTIN-RECEPTOR KINASE (HLECRK)	2.55012	-2.06695
At1g12010		2.53946		-2.65455
At3g07090		2.51884	-2.91025	-3.26818
At5g51830		2.51213	-2.25815	-1.84039
At3g11020	DRE/CRT-BINDING PROTEIN 2B (DREB2B)	2.51036	-2.42458	-1.94171
At5g03720	HEAT SHOCK TRANSCRIPTION FACTOR A3 (HSFA3)	2.48758		-1.97461
At1g63440	HEAVY METAL ATPASE 5 (HMA5)	2.46927	-3.17554	-2.96923
At5g59820	RESPONSIVE TO HIGH LIGHT 41 (RHL41)	2.4684	-2.06148	-3.63366
At5g60540	PYRIDOXINE BIOSYNTHESIS 2 (PDX2)	2.45665		-1.75486
At1g51790		2.45611	-2.54912
At3g26290	CYTOCHROME P450, FAMILY 71, SUBFAMILY B, POLYPEPTIDE 26 (CYP71B26)	2.45359		-1.61131
At5g59530		2.43833	-2.74704	-1.85313
At2g19310		2.43724	-2.01898	-2.56725
At5g43370	PHOSPHATE TRANSPORTER 2 (PHT1;2)	2.42333	-2.12486	-2.18503
At4g32950		2.40381	-2.9893	-2.10134
At4g24380		2.40235	-3.18876	-2.03065
At4g18950		2.3929	-2.00401	-2.13514
At1g14360	UDP-GALACTOSE TRANSPORTER 3 (UTR3)	2.38528		-1.6859
At3g27220		2.3717		-2.12292
At1g17020	SENESCENCE-RELATED GENE 1 (SRG1)	2.35708	-4.66108	-5.08082
At3g13580		2.35318		-2.31161
At1g67810	SULFUR E2 (SUFE2)	2.35193	-6.9683
At4g02550		2.35104		-1.71041
At5g50200	WOUND-RESPONSIVE 3 (WR3)	2.34988	-2.31045	-2.26338
At2g36930		2.34522		-1.98327
At5g23310	FE SUPEROXIDE DISMUTASE 3 (FSD3)	2.34475		-1.72435
At3g50910		2.34286		-2.50609
At2g46400	WRKY DNA-BINDING PROTEIN 46 (WRKY46)	2.33941	-2.194	-2.03204
At5g11410		2.3381		-1.6131
At5g53400	BOBBER1 (BOB1)	2.33577		-2.01514
At2g39150		2.33333		-2.04357
At4g32910		2.32529		-1.66966
At1g77000	(SKP2B)	2.31261	-3.59342	-2.63401
At3g58750	CITRATE SYNTHASE 2 (CSY2)	2.30846	-2.03658	-2.2608
At5g49520	WRKY DNA-BINDING PROTEIN 48 (WRKY48)	2.29609	-2.89659	-2.22721
At3g50950	HOPZ-ACTIVATED RESISTANCE 1 (ZAR1)	2.28855		-2.02261
At1g53870		2.28627		-2.37646
At1g33055		2.28501	-3.87218	-2.14497
At5g06320	NDR1/HIN1-LIKE 3 (NHL3)	2.27241	-4.47695	-2.08326
At1g07350	SERINE/ARGININE RICH-LIKE PROTEIN 45A (SR45a)	2.26234	-2.02863	-1.97775
At3g08970	(ATERDJ3A)	2.26074	-2.12423	-2.77176
At5g54650	FORMIN HOMOLOGY5 (Fh5)	2.25202	-2.00926	-2.05094
At1g03070		2.24107	-2.32974	-2.31999
At2g26530	(AR781)	2.2395	-2.0634	-2.07766
At2g16900		2.23778		-2.04274
At3g09440		2.23535		-1.95802
At3g06810	IBA-RESPONSE 3 (IBR3)	2.23072	-2.16892	-1.81307
At1g65310	XYLOGLUCAN ENDOTRANSGLUCOSYLASE/HYDROLASE 17 (XTH17)	2.22731	-3.37643	-2.61113
At4g15420		2.20373	-1.81067	-2.24859
At1g14370	PROTEIN KINASE 2A (APK2A)	2.20329	-2.65874	-2.09668
At4g21320	HEAT-STRESS-ASSOCIATED 32 (HSA32)	2.20188	-2.82799	-2.08891
At2g02390	GLUTATHIONE S-TRANSFERASE ZETA 1 (GSTZ1)	2.177	-2.9576	-2.61453
At3g22670		2.13509	-3.0056
At5g39610	NAC DOMAIN CONTAINING PROTEIN 6 (NAC6)	2.13292	-2.1204	-2.24624
At5g03160	HOMOLOG OF MAMALLIAN P58IPK (P58IPK)	2.11956	-1.78068
At2g38860	(YLS5)	2.05738	-1.59448	-1.93092
At3g54150		2.02487		-2.11691
