# Supplementary material for: Singlet oxygen initiates a plastid signal controlling photosynthetic gene expression
Source: New Phytol. 2016 Oct 13;213(3):1168–80. doi: 10.1111/nph.14223 (PMC5244666; doi:10.1111/nph.14223)
Supplement: Supplementary file 9 — Table S8 List of 367 genes induced at least two‐fold in WL in WT after NF treatment [file NPH-213-1168-s009.xlsx]

## Sheet: Table S8
AGI	Gene Name	Mean Fold Change WT NF vs WT C	Mean Fold Change gun1gun5 NF vs WT NF
At4g25200	MITOCHONDRION-LOCALIZED SMALL HEAT SHOCK PROTEIN 23.6 (HSP23.6-MITO)	1314.09
At2g40330	PYR1-LIKE 6 (PYL6)	84.6105
At2g43140		60.6714
At5g12030	HEAT SHOCK PROTEIN 17.6A (HSP17.6A)	59.4921
At2g41730		53.3538
At1g59860		39.3277
At5g51440		26.53
At2g19970		22.6224	-1.98111
At1g47570		19.7627
At4g36580		19.5539
At2g04050		19.066
At3g11010	RECEPTOR LIKE PROTEIN 34 (RLP34)	13.6603
At3g21720	ISOCITRATE LYASE (ICL)	12.8298
At3g09350	FES1A (Fes1A)	12.7424
At2g21640		12.1938	-2.09486
At3g62150	ATP-BINDING CASSETTE B21 (ABCB21)	11.4628
At1g51380		11.2889
At1g36180	ACETYL-COA CARBOXYLASE 2 (ACC2)	11.2089	-4.48597
At1g07500		11.1165
At2g04040	DETOXIFICATION 1 (DTX1)	10.9809
At3g08970	(ATERDJ3A)	10.466
At1g64220	TRANSLOCASE OF OUTER MEMBRANE 7 KDA SUBUNIT 2 (TOM7-2)	10.2448
At4g22510		10.1071
At5g57220	CYTOCHROME P450, FAMILY 81, SUBFAMILY F, POLYPEPTIDE 2 (CYP81F2)	9.85673	-11.5657
At1g17960		9.14155	-2.12147
At5g52640	HEAT SHOCK PROTEIN 90.1 (HSP90.1)	8.6842
At4g18510	CLAVATA3/ESR-RELATED 2 (CLE2)	8.34178
At4g26600		8.19065	-2.71869
At4g15680		8.15029
At2g22860	PHYTOSULFOKINE 2 PRECURSOR (PSK2)	7.89686
At1g15480		7.74701
At2g28190	COPPER/ZINC SUPEROXIDE DISMUTASE 2 (CSD2)	7.60377
At5g09590	MITOCHONDRIAL HSO70 2 (MTHSC70-2)	7.5375
At1g48560		7.24946
At2g19990	PATHOGENESIS-RELATED PROTEIN-1-LIKE (PR-1-LIKE)	6.95703
At5g64060	NAC DOMAIN CONTAINING PROTEIN 103 (NAC103)	6.84685	-1.76428
At3g61630	CYTOKININ RESPONSE FACTOR 6 (CRF6)	6.64617
At1g02220	NAC DOMAIN CONTAINING PROTEIN 3 (NAC003)	6.53024
At3g53230		6.50011
At5g05410	DRE-BINDING PROTEIN 2A (DREB2A)	6.28446
At5g55580		6.26843	-1.62873
At1g19530		6.09297
At2g25140	CASEIN LYTIC PROTEINASE B4 (CLPB4)	6.00939
At2g02850	PLANTACYANIN (ARPN)	5.98598	-2.8701
At5g25450		5.96701
At3g05360	RECEPTOR LIKE PROTEIN 30 (RLP30)	5.91875
At1g23940		5.83333
At4g15420		5.62675
At1g15870		5.51078
At1g19610	(PDF1.4)	5.50665	-1.91255
At2g16890		5.46522
At4g15690		5.41453
At1g08830	COPPER/ZINC SUPEROXIDE DISMUTASE 1 (CSD1)	5.40583
At2g47180	GALACTINOL SYNTHASE 1 (GolS1)	5.37598
At1g21120	INDOLE GLUCOSINOLATE O-METHYLTRANSFERASE 2 (IGMT2)	5.29219	-3.71724
At1g10170	NF-X-LIKE 1 (NFXL1)	5.22771
At1g12520	COPPER CHAPERONE FOR SOD1 (CCS)	5.21709
At4g10040	CYTOCHROME C-2 (CYTC-2)	5.1124
At1g33055		5.1027
At5g67520	ADENOSINE-5'-PHOSPHOSULFATE (APS) KINASE 4 (APK4)	4.99205
At1g66500		4.84618
At3g23990	HEAT SHOCK PROTEIN 60 (HSP60)	4.83864
At4g03320	TRANSLOCON AT THE INNER ENVELOPE MEMBRANE OF CHLOROPLASTS 20-IV (tic20-IV)	4.74487
At1g78050	PHOSPHOGLYCERATE/BISPHOSPHOGLYCERATE MUTASE (PGM)	4.66233
At4g15700		4.61704
At5g47790		4.59174	-4.73157
At4g39675		4.58481
At4g37370	CYTOCHROME P450, FAMILY 81, SUBFAMILY D, POLYPEPTIDE 8 (CYP81D8)	4.56361
At2g41260	(M17)	4.47601	-3.43944
At4g17610		4.46575
At4g37990	ELICITOR-ACTIVATED GENE 3-2 (ELI3-2)	4.40418
At3g22840	EARLY LIGHT-INDUCABLE PROTEIN (ELIP1)	4.39421
At2g24100	ALTERED SEED GERMINATION 1 (ASG1)	4.36349
At3g22660		4.36304
At1g06720		4.35843
At1g12010		4.34261
At5g07180	ERECTA-LIKE 2 (ERL2)	4.28018
At4g02390	POLY(ADP-RIBOSE) POLYMERASE (PP)	4.27878
At2g23170	(GH3.3)	4.25491
At1g07590		4.19616
At2g07750		4.14466
At4g25730		4.12011
At2g37510		4.11769	-2.31533
At5g15120		3.96651
At2g39795		3.96059
At5g06550		3.95117
At2g37690		3.92764
At2g40350		3.87841
At3g11964		3.8774
At1g13330	ARABIDOPSIS HOP2 HOMOLOG (AHP2)	3.84724
At5g45490		3.77681	-2.1458
At1g18320		3.69529
At1g53030		3.69379
At4g34950		3.69107
At5g38110	ANTI- SILENCING FUNCTION 1B (ASF1B)	3.69066
At5g60250		3.68689
At4g04940		3.67186
At4g37490	CYCLIN B1;1 (CYCB1;1)	3.65504	-1.89019
At4g26780	(AR192)	3.64402
At5g14840		3.63633
At3g07050	NUCLEOSTEMIN-LIKE 1 (NSN1)	3.63056
At1g32870	NAC DOMAIN PROTEIN 13 (NAC13)	3.62208
At3g48700	CARBOXYESTERASE 13 (CXE13)	3.60581
At5g19300		3.60571
At5g42150		3.53221
At5g20230	BLUE-COPPER-BINDING PROTEIN (BCB)	3.52952
At4g11460	CYSTEINE-RICH RLK (RECEPTOR-LIKE PROTEIN KINASE) 30 (CRK30)	3.52859	-1.66336
At1g09700	HYPONASTIC LEAVES 1 (HYL1)	3.52697	-2.35863
At5g37130		3.51374
At5g25140	CYTOCHROME P450, FAMILY 71, SUBFAMILY B, POLYPEPTIDE 13 (CYP71B13)	3.47769	-2.94157
At5g56090	CYTOCHROME C OXIDASE 15 (COX15)	3.46267
At4g15660		3.4568
At5g23020	2-ISOPROPYLMALATE SYNTHASE 2 (IMS2)	3.4495	-1.86228
At2g37060	NUCLEAR FACTOR Y, SUBUNIT B8 (NF-YB8)	3.41962
At1g67120		3.40354
At3g07030		3.36347
At3g61100		3.34672
At3g49240	EMBRYO DEFECTIVE 1796 (emb1796)	3.32995
At3g22310	PUTATIVE MITOCHONDRIAL RNA HELICASE 1 (PMH1)	3.3129
At4g20950		3.31169
At5g63600	FLAVONOL SYNTHASE 5 (FLS5)	3.2727
At2g32210		3.25063
At1g60740		3.23568
At4g31810		3.22887
At1g24090		3.22738
At5g24280	GAMMA-IRRADIATION AND MITOMYCIN C INDUCED 1 (GMI1)	3.22263	-1.73218
At4g31800	WRKY DNA-BINDING PROTEIN 18 (WRKY18)	3.21537
At1g21110	INDOLE GLUCOSINOLATE O-METHYLTRANSFERASE 3 (IGMT3)	3.20591	-3.37219
At1g50400		3.19975
At5g64120		3.19486	-2.75094
At3g49160		3.19424
At5g25810	TINY (tny)	3.17888
At1g09680		3.17476
At4g39200		3.1714
At1g53645		3.16529
At1g71330	NON-INTRINSIC ABC PROTEIN 5 (NAP5)	3.14998
At2g20940		3.14115
At5g17270		3.13005
At5g46460		3.11712
At3g03060		3.11486	-1.70128
At1g23100		3.11435	-1.72669
At5g01340	MITOCHONDRIAL SUCCINATE-FUMARATE CARRIER 1 (mSFC1)	3.09911
At1g07620	(ATOBGM)	3.09795
At1g62730		3.09469
At5g26860	LON PROTEASE 1 (LON1)	3.08701
At5g14530		3.07285
At1g03457		3.0705
At4g37910	MITOCHONDRIAL HEAT SHOCK PROTEIN 70-1 (mtHsc70-1)	3.05965
At1g10270	GLUTAMINE-RICH PROTEIN 23 (GRP23)	3.05946
At4g09520		3.05143
At2g38290	AMMONIUM TRANSPORTER 2 (AMT2)	3.04853
At5g64680		3.04695
At5g03780	TRF-LIKE 10 (TRFL10)	3.04169
At2g32190		3.023
At3g59020		3.0222
At1g03850	GLUTAREDOXIN 13 (GRXS13)	3.01981
At3g03950	EVOLUTIONARILY CONSERVED C-TERMINAL REGION 1 (ECT1)	3.01679
At3g22370	ALTERNATIVE OXIDASE 1A (AOX1A)	2.99605
At5g57280	ROOT INITIATION DEFECTIVE 2 (RID2)	2.99329
At2g29760	ORGANELLE TRANSCRIPT PROCESSING 81 (OTP81)	2.98307
At4g25990	(CIL)	2.97345
At3g25940		2.96387
At3g56510		2.95072
At1g03760		2.95064
At1g14300		2.94638
At2g30540		2.94236
At1g19600		2.9301
At1g09300		2.92316	-1.53888
At1g77120	ALCOHOL DEHYDROGENASE 1 (ADH1)	2.91592
At3g18510		2.91415
At5g36910	THIONIN 2.2 (THI2.2)	2.91162
At1g11580	METHYLESTERASE PCR A (PMEPCRA)	2.90663
At4g15770		2.89426
At3g03640	BETA GLUCOSIDASE 25 (BGLU25)	2.88788
At1g52930		2.86442
At5g03240	POLYUBIQUITIN 3 (UBQ3)	2.86064
At1g23460		2.85711
At5g61020	EVOLUTIONARILY CONSERVED C-TERMINAL REGION 3 (ECT3)	2.84991
At5g45060		2.81371
At4g26150	CYTOKININ-RESPONSIVE GATA FACTOR 1 (CGA1)	2.80443
At3g56070	ROTAMASE CYCLOPHILIN 2 (ROC2)	2.78872
At4g32910		2.78217
At3g52140		2.77822
At2g16060	HEMOGLOBIN 1 (HB1)	2.77285
At3g53630		2.76834
At2g18330		2.76771
At1g15250		2.74691
At5g14520		2.73812
At5g16930		2.73714
At1g61820	BETA GLUCOSIDASE 46 (BGLU46)	2.73603
At4g27010	EMBRYO DEFECTIVE 2788 (EMB2788)	2.73031
At1g19050	RESPONSE REGULATOR 7 (ARR7)	2.72626
At2g40360		2.72447
At2g18220		2.71134
At4g08770	PEROXIDASE 37 (Prx37)	2.71017
At5g62290		2.70414
At5g62740	HYPERSENSITIVE-INDUCED RESPONSE PROTEIN 1 (HIR1)	2.69299
At3g09100		2.68819
At4g28450		2.68802
At3g14900	EMBRYO DEFECTIVE 3120 (EMB3120)	2.67903
At2g36930		2.67875
At2g45210		2.67329
At1g28010	ATP-BINDING CASSETTE B14 (ABCB14)	2.66882	-1.71082
At1g21270	WALL-ASSOCIATED KINASE 2 (WAK2)	2.66613	-2.02606
At5g18820	CHAPERONIN-60ALPHA2 (CPN60ALPHA2)	2.66133
At5g06570		2.65961
At2g29740	UDP-GLUCOSYL TRANSFERASE 71C2 (UGT71C2)	2.65897
At2g40090	ABC2 HOMOLOG 9 (ATH9)	2.65675
At2g43780		2.65612
At1g06350		2.65177	-4.16624
At5g37440		2.65067
At3g21560	UDP-GLUCOSYL TRANSFERASE 84A2 (UGT84A2)	2.65015
At2g17440	PLANT INTRACELLULAR RAS GROUP-RELATED LRR 5 (PIRL5)	2.64576
At4g12480	EARLY ARABIDOPSIS ALUMINUM INDUCED 1 (EARLI1)	2.6455	-2.49998
At1g12400		2.63607
At1g22500	ARABIDOPSIS TOXICOS EN LEVADURA 15 (ATL15)	2.62913
At3g56090	FERRITIN 3 (FER3)	2.62706
At1g15440	PERIODIC TRYPTOPHAN PROTEIN 2 (PWP2)	2.62456
At5g23590		2.61424
At5g62190	(PRH75)	2.61276	-1.62135
At5g55140		2.61251
At4g35050	MULTICOPY SUPPRESSOR OF IRA1 3 (MSI3)	2.60672	-1.63121
At2g23350	POLY(A) BINDING PROTEIN 4 (PAB4)	2.60511
At1g12650		2.60073
At2g47420	ADENOSINE DIMETHYL TRANSFERASE 1A (DIM1A)	2.59811
At5g54300		2.59782
At1g60850	(ATRPAC42)	2.59581
At4g22212		2.5956	-2.15252
At1g47840	HEXOKINASE 3 (HXK3)	2.59097
At1g05250		2.5902
At2g29330	TROPINONE REDUCTASE (TRI)	2.58935
At1g15670		2.58445
At5g19820	EMBRYO DEFECTIVE 2734 (emb2734)	2.58384
At5g55200	MITOCHONDRIAL GRPE 1 (MGE1)	2.57988
At3g18600		2.57952
At2g33210	HEAT SHOCK PROTEIN 60-2 (HSP60-2)	2.5735
At1g29940	NUCLEAR RNA POLYMERASE A2 (NRPA2)	2.57276
At1g31010	ORGANELLAR SINGLE-STRANDED DNA BINDING PROTEIN 4 (OSB4)	2.57221
At3g13610		2.56968	-4.42641
At4g03430	EMBRYO DEFECTIVE 2770 (EMB2770)	2.56559
At5g62440		2.56522
At4g01560	MATERNAL EFFECT EMBRYO ARREST 49 (MEE49)	2.56344
At1g33410	SUPPRESSOR OF AUXIN RESISTANCE1 (SAR1)	2.55511
At3g21090	ATP-BINDING CASSETTE G15 (ABCG15)	2.5468	-1.86102
At5g58210		2.54366
At3g12340		2.53784
At3g54820	PLASMA MEMBRANE INTRINSIC PROTEIN 2;5 (PIP2;5)	2.53554
At3g63090		2.51986
At5g50960	NUCLEOTIDE BINDING PROTEIN 35 (NBP35)	2.50824
At3g58660		2.49744
At4g22350		2.49723
At1g02930	GLUTATHIONE S-TRANSFERASE 6 (GSTF6)	2.49343	-5.25189
At5g61990		2.49005	-1.696
At5g19550	ASPARTATE AMINOTRANSFERASE 2 (ASP2)	2.48992
At3g05570		2.4887
At3g07770	HEAT SHOCK PROTEIN 89.1 (Hsp89.1)	2.47877
At1g09220		2.47335
At3g53970		2.46381
At4g00090		2.46262
At2g29140	PUMILIO 3 (PUM3)	2.45986
At1g73177	BONSAI (BNS)	2.45868
At1g51310		2.45557
At2g18520		2.45321
At1g61280		2.44807
At2g44510		2.44788
At1g30720		2.44305
At5g42060		2.4381
At5g26280		2.43699
At4g20020	MULTIPLE ORGANELLAR RNA EDITING FACTOR 1 (MORF1)	2.4355
At4g15910	DROUGHT-INDUCED 21 (DI21)	2.4349
At3g16810	PUMILIO 24 (PUM24)	2.43396
At3g15352	CYTOCHROME C OXIDASE 17 (COX17)	2.4298
At5g20520	WAVY GROWTH 2 (WAV2)	2.42854
At3g59930		2.42033
At3g15640		2.41866
At4g01660	ABC TRANSPORTER 1 (ABC1)	2.41517
At5g45140	NUCLEAR RNA POLYMERASE C2 (NRPC2)	2.41155
At2g34040		2.41118
At1g54380		2.41039
At1g60080		2.40576
At2g40780		2.40229
At1g15550	GIBBERELLIN 3-OXIDASE 1 (GA3OX1)	2.40115	-1.99725
At4g36680		2.399
At5g60030		2.39655
At2g47990	SLOW WALKER1 (SWA1)	2.39356
At2g16660		2.39018
At3g15000	RNA-EDITING FACTOR INTERACTING PROTEIN 1 (RIP1)	2.3865
At1g18330	EARLY-PHYTOCHROME-RESPONSIVE1 (EPR1)	2.38428
At5g48030	GAMETOPHYTIC FACTOR 2 (GFA2)	2.38427
At4g30930	NUCLEAR FUSION DEFECTIVE 1 (NFD1)	2.37995
At1g02870		2.37828
At5g22790	RETICULATA-RELATED 1 (RER1)	2.37525
At4g39820		2.37094
At3g13440		2.37025
At3g17465	RIBOSOMAL PROTEIN L3 PLASTID (RPL3P)	2.36996
At1g79730	EARLY FLOWERING 7 (ELF7)	2.36189
At3g51790	TRANSMEMBRANE PROTEIN G1P-RELATED 1 (G1)	2.36147
At3g54090	FRUCTOKINASE-LIKE 1 (FLN1)	2.36137
At5g44780	MULTIPLE ORGANELLAR RNA EDITING FACTOR 4 (MORF4)	2.35852
At1g31280	ARGONAUTE 2 (AGO2)	2.3537
At2g45030		2.35315
At1g13160		2.3525
At4g12750		2.34971
At1g54060	6B-INTERACTING PROTEIN 1-LIKE 1 (ASIL1)	2.34728
At3g60360	EMBRYO SAC DEVELOPMENT ARREST 14 (EDA14)	2.3445
At3g02200		2.34359
At1g21310	EXTENSIN 3 (EXT3)	2.3383	-3.72107
At1g73880	UDP-GLUCOSYL TRANSFERASE 89B1 (UGT89B1)	2.33818
At5g52040	ARGININE/SERINE-RICH SPLICING FACTOR 41 (RS41)	2.33095
At2g31060	EMBRYO DEFECTIVE 2785 (EMB2785)	2.32743
At1g24020	MLP-LIKE PROTEIN 423 (MLP423)	2.32606	-3.02691
At4g27000	(ATRBP45C)	2.3254
At1g61640		2.31091
At5g49520	WRKY DNA-BINDING PROTEIN 48 (WRKY48)	2.31044
At4g12600		2.3103
At3g01800		2.30984
At2g30750	CYTOCHROME P450, FAMILY 71, SUBFAMILY A, POLYPEPTIDE 12 (CYP71A12)	2.28613	-82.5
At2g34900	IMBIBITION-INDUCIBLE 1 (IMB1)	2.28359
At5g54170		2.27791
At1g09815	POLYMERASE DELTA 4 (POLD4)	2.27774
At4g12550	AUXIN-INDUCED IN ROOT CULTURES 1 (AIR1)	2.27662
At5g01870		2.27228
At1g16210		2.27084
At5g02270	ATP-BINDING CASSETTE I20 (ABCI20)	2.27083
At2g38310	PYR1-LIKE 4 (PYL4)	2.26322
At4g29510	ARGININE METHYLTRANSFERASE 11 (PRMT11)	2.26137
At1g04940	TRANSLOCON AT THE INNER ENVELOPE MEMBRANE OF CHLOROPLASTS 20-I (Tic20-I)	2.25582
At5g57120		2.24853
At2g44790	UCLACYANIN 2 (UCC2)	2.2375	-1.60207
At3g03600	RIBOSOMAL PROTEIN S2 (RPS2)	2.23624
At3g27280	PROHIBITIN 4 (PHB4)	2.23087
At5g23010	METHYLTHIOALKYLMALATE SYNTHASE 1 (MAM1)	2.225
At1g06440		2.20629
At2g13840		2.20058
At1g49240	ACTIN 8 (ACT8)	2.19949
At3g49320		2.19478
At1g69200	FRUCTOKINASE-LIKE 2 (FLN2)	2.19281
At1g15045		2.19278
At1g23010	LOW PHOSPHATE ROOT1 (LPR1)	2.19237
At1g61570	TRANSLOCASE OF THE INNER MITOCHONDRIAL MEMBRANE 13 (TIM13)	2.19021
At1g76410	(ATL8)	2.1874	-1.8582
At2g20330		2.18065
At3g22630	20S PROTEASOME BETA SUBUNIT D1 (PBD1)	2.1803
At3g57880		2.17475
At1g23780		2.1712
At1g33420		2.16945
At1g15790		2.16168
At5g61880		2.15591
At3g13330	PROTEASOME ACTIVATING PROTEIN 200 (PA200)	2.1557
At2g47680		2.15308
At5g53800		2.13588
At1g02050	LESS ADHESIVE POLLEN 6 (LAP6)	2.1339
At3g29810	COBRA-LIKE PROTEIN 2 PRECURSOR (COBL2)	2.13133
At1g02280	TRANSLOCON AT THE OUTER ENVELOPE MEMBRANE OF CHLOROPLASTS 33 (TOC33)	2.12866
At3g49890		2.12475
At1g76990	ACT DOMAIN REPEAT 3 (ACR3)	2.12116
At1g64185		2.11911
At4g19420		2.09111
At3g11270	MATERNAL EFFECT EMBRYO ARREST 34 (MEE34)	2.08863
At2g39260		2.07986
At3g10690	DNA GYRASE A (GYRA)	2.07874
At5g43780	(APS4)	2.06281
At3g59820		2.059
At5g20910	ABI3-INTERACTING PROTEIN 2 (AIP2)	2.05422
At1g05180	AUXIN RESISTANT 1 (AXR1)	2.05242
At2g27775		2.03902
At5g50310		2.02105
