# Supplementary material for: Singlet oxygen initiates a plastid signal controlling photosynthetic gene expression
Source: New Phytol. 2016 Oct 13;213(3):1168–80. doi: 10.1111/nph.14223 (PMC5244666; doi:10.1111/nph.14223)
Supplement: Supplementary file 10 — Table S9 List of 37 genes induced at least two‐fold in WT by both FR and NF treatments [file NPH-213-1168-s010.xlsx]

## Sheet: Table S9
AGI	Gene Name	Mean Fold Change WT FR vs WT D	Mean Fold Change WT NF vs WT C
At4g25200	MITOCHONDRION-LOCALIZED SMALL HEAT SHOCK PROTEIN 23.6 (HSP23.6-MITO)	4.56491	1314.09
At5g12030	HEAT SHOCK PROTEIN 17.6A (HSP17.6A)	5.42399	59.4921
At1g59860		6.34019	39.3277
At1g66500		24.9388	4.84618
At5g51440		3.13753	26.53
At3g09350	FES1A (Fes1A)	5.34511	12.7424
At3g21720	ISOCITRATE LYASE (ICL)	3.43258	12.8298
At2g16060	HEMOGLOBIN 1 (HB1)	11.7914	2.77285
At5g52640	HEAT SHOCK PROTEIN 90.1 (HSP90.1)	5.16983	8.6842
At5g15120		8.87406	3.96651
At3g08970	(ATERDJ3A)	2.26074	10.466
At1g19610	(PDF1.4)	6.90178	5.50665
At4g12480	EARLY ARABIDOPSIS ALUMINUM INDUCED 1 (EARLI1)	8.14339	2.6455
At3g53230		4.05413	6.50011
At1g77120	ALCOHOL DEHYDROGENASE 1 (ADH1)	7.51223	2.91592
At5g25450		3.67753	5.96701
At5g05410	DRE-BINDING PROTEIN 2A (DREB2A)	2.9899	6.28446
At2g40350		5.39562	3.87841
At1g19530		2.9625	6.09297
At4g37990	ELICITOR-ACTIVATED GENE 3-2 (ELI3-2)	4.11906	4.40418
At4g15420		2.20373	5.62675
At3g14900	EMBRYO DEFECTIVE 3120 (EMB3120)	4.79849	2.67903
At1g33055		2.28501	5.1027
At2g32190		4.11925	3.023
At5g63600	FLAVONOL SYNTHASE 5 (FLS5)	3.62757	3.2727
At1g12010		2.53946	4.34261
At2g32210		3.20845	3.25063
At1g60740		2.78032	3.23568
At4g31800	WRKY DNA-BINDING PROTEIN 18 (WRKY18)	2.70345	3.21537
At1g11580	METHYLESTERASE PCR A (PMEPCRA)	2.66643	2.90663
At4g15910	DROUGHT-INDUCED 21 (DI21)	2.95509	2.4349
At1g02930	GLUTATHIONE S-TRANSFERASE 6 (GSTF6)	2.68802	2.49343
At4g32910		2.32529	2.78217
At2g36930		2.34522	2.67875
At3g29810	COBRA-LIKE PROTEIN 2 PRECURSOR (COBL2)	2.84971	2.13133
At5g20910	ABI3-INTERACTING PROTEIN 2 (AIP2)	2.63831	2.05422
At5g49520	WRKY DNA-BINDING PROTEIN 48 (WRKY48)	2.29609	2.31044
